# Supplementary material for: Cdk8/CDK19 promotes mitochondrial fission through Drp1 phosphorylation and can phenotypically suppress pink1 deficiency in Drosophila
Source: Nat Commun. 2024 Apr 18;15:3326. doi: 10.1038/s41467-024-47623-8 (PMC11026413; doi:10.1038/s41467-024-47623-8)
Supplement: Supplementary file 3 — Source data [file 41467_2024_47623_MOESM3_ESM.zip]

Archive with 30 entries (30 files):
- Source data Fig. 1.xlsx
- __MACOSX/._Source data Fig. 1.xlsx
- Source data Fig. 2.xlsx
- __MACOSX/._Source data Fig. 2.xlsx
- Source data Fig. 3.xlsx
- __MACOSX/._Source data Fig. 3.xlsx
- Source data Fig. 4.xlsx
- __MACOSX/._Source data Fig. 4.xlsx
- Source data Fig. 6.xlsx
- __MACOSX/._Source data Fig. 6.xlsx
- Source data Fig. 7.xlsx
- __MACOSX/._Source data Fig. 7.xlsx
- Source data Fig. 8.xlsx
- __MACOSX/._Source data Fig. 8.xlsx
- Source data Fig. 9.xlsx
- __MACOSX/._Source data Fig. 9.xlsx
- Source data Fig. S1.xlsx
- __MACOSX/._Source data Fig. S1.xlsx
- Source data Fig. S2.xlsx
- __MACOSX/._Source data Fig. S2.xlsx
- Source data Fig. S3.xlsx
- __MACOSX/._Source data Fig. S3.xlsx
- Source data Fig. S4.xlsx
- __MACOSX/._Source data Fig. S4.xlsx
- Source data Fig. S5.xlsx
- __MACOSX/._Source data Fig. S5.xlsx
- Source data Fig. S7.xlsx
- __MACOSX/._Source data Fig. S7.xlsx
- Source data Fig. S8.xlsx
- __MACOSX/._Source data Fig. S8.xlsx
