# Supplementary material for: Cdk8/CDK19 promotes mitochondrial fission through Drp1 phosphorylation and can phenotypically suppress pink1 deficiency in Drosophila
Source: Nat Commun. 2024 Apr 18;15:3326. doi: 10.1038/s41467-024-47623-8 (PMC11026413; doi:10.1038/s41467-024-47623-8)
Supplement: Supplementary file 3 — Source data [file 41467_2024_47623_MOESM3_ESM.zip › Source data Fig. 1.xlsx]

## Sheet: Fig 1b
Source data for Fig. 1b
Actin5cGal4				Mef2Gal4			ApplGal4
	RFP	Cdk8 RNAi		RFP	Cdk8 RNAi		RFP	Cdk8 RNAi
0-1 cm	2	77		9.375	57.1875		12.1212	65.873
1-2 cm	1	11		3.75	4.375		1	14.2857
2-3 cm	1	2		3.75	5.625		3.78788	5.55556
3-4 cm	0	3		2.1875	5.625		1.51515	3.1746
4-5 cm	5	2		0.9375	3.125		8.33333	3.1746
≧5 cm	91	5		80	24.0625		72.7273	7.93651
	0	0		0	0		0	0
	0	0		0	0		0	0
	1	0		0	0		0	0
	2	0		0	0		0	0
	4	0		0	0		0	0
	4	0		0	0		0	0
	4	0		0	0		0	0
	4	0		0	0		0	0
	4	0		0	0		0	0
	5	0		1	0		0	0
	5	0		1	0		0	0
	5	0		1	0		0	0
	5	0		1	0		1	0
	5	0		2	0		2	0
	5	0		2	0		2	0
	5	0		2	0		2	0
	5	0		2	0		2	0
	5	0		3	0		3	0
	5	0		3	0		3	0
	5	0		4	0		4	0
	5	0		5	0		4	0
	5	0		5	0		4	0
	5	0		5	0		4	0
	5	0		5	0		4	0
	5	0		5	0		4	0
	5	0		5	0		4	0
	5	0		5	0		4	0
	5	0		5	0		5	0
	5	0		5	0		5	0
	5	0		5	0		5	0
	5	0		5	0		5	0
	5	0		5	0		5	0
	5	0		5	0		5	0
	5	0		5	0		5	0
	5	0		5	0		5	0
	5	0		5	0		5	0
	5	0		5	0		5	0
	5	0		5	0		5	0
	5	0		5	0		5	0
	5	0		5	0		5	0
	5	0		5	0		5	0
	5	0		5	0		5	0
	5	0		5	0		5	0
	5	0		5	0		5	0
	5	0		5	0		5	0
	5	0		5	0		5	0
	5	0		5	0		5	0
	5	0		5	0		5	0
	5	0		5	0		5	0
	5	0		5	0		5	0
	5	0		5	0		5	0
	5	0		5	0		5	0
	5	0		5	0		5	0
	5	0		5	0		5	0
	5	0		5	0		5	0
	5	0		5	0		5	0
	5	0		5	0		5	0
	5	0		5	1		5	0
	5	0		5	1		5	0
	5	0		5	1		5	0
	5	0		5	1		5	0
	5	0		5	2		5	0
	5	0		5	2		5	0
	5	0		5	2		5	0
	5	0		5	2		5	0
	5	0		5	2		5	0
	5	0		5	2		5	1
	5	0		5	3		5	1
	5	0		5	3		5	1
	5	0		5	3		5	1
	5	0		5	3		5	1
	5	0		5	3		5	1
	5	0		5	3		5	1
	5	0		5	4		5	1
	5	0		5	4		5	1
	5	0		5	4		5	1
	5	0		5	5		5	1
	5	1		5	5		5	1
	5	1		5	5		5	1
	5	1		5	5		5	1
	5	1		5	5		5	2
	5	1		5	5		5	2
	5	1		5	5		5	2
	5	1		5	5		5	2
	5	1		5	5		5	2
	5	1		5	5		5	2
	5	1		5	5		5	3
	5	1		5	5		5	3
	5	2		5	5		5	3
	5	2		5	5		5	4
	5	3		5	5		5	4
	5	3		5	5		5	4
	5	3		5	5		5	5
	5	4		5	5		5	5
	5	4		5	5		5	5
	5	5		5	5		5	5
	5	5		5	5		5	5
	5	5		5	5		5	5
	5	5		5	5		5	5
	5	5		5	5		5	5

## Sheet: Fig 1c
Source data for Fig. 1c
	RFP (20)					Cdk8 RNAi (20)								RFP	Cdk8 RNAi											RFP (20)					Cdk8 RNAi (20)								RFP	Cdk8 RNAi
	Trial 1	Trial 2	Trial 3	Trial 4	Avg	Trial 1	Trial 2	Trial 3	Trial 4	Avg			0 -- 1 cm	5	58.75											Trial 1	Trial 2	Trial 3	Trial 4	Avg	Trial 1	Trial 2	Trial 3	Trial 4	Avg			0 -- 1 cm	8.75	57.5
0 -- 1 cm	0	1	2	1	1	12	11	11	13	11.75			1 -- 2 cm	1.25	5										0 -- 1 cm	3	0	1	3	1.75	13	15	9	9	11.5			1 -- 2 cm	2.5	1.25
1 -- 2 cm	1	0	0	0	0.25	3	0	0	1	1			2 -- 3 cm	1.25	7.5										1 -- 2 cm	0	0	1	1	0.5	0	0	1	0	0.25			2 -- 3 cm	2.5	3.75
2 -- 3 cm	0	0	1	0	0.25	0	2	3	1	1.5			3 --4 cm	0	3.75										2 -- 3 cm	0	1	1	0	0.5	1	0	0	2	0.75			3 --4 cm	3.75	3.75
3 --4 cm	0	0	0	0	0	1	2	0	0	0.75			4 -- 5 cm	0	6.25										3 --4 cm	0	0	2	1	0.75	1	1	1	0	0.75			4 -- 5 cm	1.25	2.5
4 -- 5 cm	0	0	0	0	0	2	0	0	3	1.25			≧ 5 cm	92.5	18.75										4 -- 5 cm	1	0	0	0	0.25	0	0	1	1	0.5			≧ 5 cm	81.25	31.25
≧ 5 cm	19	19	17	19	18.5	2	5	6	2	3.75															≧ 5 cm	16	19	15	15	16.25	5	4	8	8	6.25
	RFP (20)					Cdk8 RNAi (20)								RFP	Cdk8 RNAi											RFP (20)					Cdk8 RNAi (20)								RFP	Cdk8 RNAi
	Trial 1	Trial 2	Trial 3	Trial 4	Avg	Trial 1	Trial 2	Trial 3	Trial 4	Avg			0 -- 1 cm	3.75	8.75											Trial 1	Trial 2	Trial 3	Trial 4	Avg	Trial 1	Trial 2	Trial 3	Trial 4	Avg			0 -- 1 cm	10	73.75
0 -- 1 cm	1	0	1	1	0.75	2	1	1	3	1.75			1 -- 2 cm	0	0										0 -- 1 cm	2	4	1	1	2	17	12	17	13	14.75			1 -- 2 cm	1.25	1.25
1 -- 2 cm	0	0	0	0	0	0	0	0	0	0			2 -- 3 cm	2.5	0										1 -- 2 cm	0	0	1	0	0.25	1	0	0	0	0.25			2 -- 3 cm	2.5	1.25
2 -- 3 cm	0	1	1	0	0.5	0	0	0	0	0			3 --4 cm	2.5	1.25										2 -- 3 cm	0	1	1	0	0.5	0	0	0	1	0.25			3 --4 cm	1.25	3.75
3 --4 cm	1	0	0	1	0.5	0	0	1	0	0.25			4 -- 5 cm	3.75	0										3 --4 cm	0	1	0	0	0.25	0	2	0	1	0.75			4 -- 5 cm	0	1.25
4 -- 5 cm	0	1	1	1	0.75	0	0	0	0	0			≧ 5 cm	87.5	90										4 -- 5 cm	0	0	0	0	0	0	1	0	0	0.25			≧ 5 cm	85	18.75
≧ 5 cm	18	18	17	17	17.5	18	19	18	17	18															≧ 5 cm	18	14	17	19	17	2	5	3	5	3.75
	RFP (30)					Cdk8 RNAi (30)								RFP	Cdk8 RNAi											RFP (20)					Cdk8 RNAi (20)								RFP	Cdk8 RNAi
	Trial 1	Trial 2	Trial 3	Trial 4	Avg	Trial 1	Trial 2	Trial 3	Trial 4	Avg			0 -- 1 cm	7.5	76.6667											Trial 1	Trial 2	Trial 3	Trial 4	Avg	Trial 1	Trial 2	Trial 3	Trial 4	Avg			0 -- 1 cm	8.75	48.75
0 -- 1 cm	3	4	1	1	2.25	25	24	20	23	23			1 -- 2 cm	4.16667	2.5										0 -- 1 cm	2	2	2	1	1.75	9	10	10	10	9.75			1 -- 2 cm	5	2.5
1 -- 2 cm	2	1	1	1	1.25	0	0	2	1	0.75			2 -- 3 cm	4.16667	4.16667										1 -- 2 cm	2	1	0	1	1	1	0	1	0	0.5			2 -- 3 cm	5	7.5
2 -- 3 cm	1	1	2	1	1.25	2	0	2	1	1.25			3 --4 cm	0.833333	3.33333										2 -- 3 cm	0	1	2	1	1	2	1	1	2	1.5			3 --4 cm	1.25	11.25
3 --4 cm	0	1	0	0	0.25	0	1	1	2	1			4 -- 5 cm	0	1.66667										3 --4 cm	1	0	0	0	0.25	2	2	2	3	2.25			4 -- 5 cm	5	3.75
4 -- 5 cm	0	0	0	0	0	0	1	0	1	0.5			≧ 5 cm	83.3333	11.6667										4 -- 5 cm	0	2	1	1	1	1	2	0	0	0.75			≧ 5 cm	75	26.25
≧ 5 cm	24	23	26	27	25	3	4	5	2	3.5															≧ 5 cm	15	14	15	16	15	5	5	6	5	5.25
	RFP (29)					Cdk8 RNAi (30)								RFP	Cdk8 RNAi											RFP (20)					Cdk8 RNAi (20)								RFP	Cdk8 RNAi
	Trial 1	Trial 2	Trial 3	Trial 4	Avg	Trial 1	Trial 2	Trial 3	Trial 4	Avg			0 -- 1 cm	4.31034	5.83333											Trial 1	Trial 2	Trial 3	Trial 4	Avg	Trial 1	Trial 2	Trial 3	Trial 4	Avg			0 -- 1 cm	13.75	51.25
0 -- 1 cm	1	1	1	2	1.25	1	1	3	2	1.75			1 -- 2 cm	0	0										0 -- 1 cm	3	3	3	2	2.75	10	12	9	10	10.25			1 -- 2 cm	0	2.5
1 -- 2 cm	0	0	0	0	0	0	0	0	0	0			2 -- 3 cm	0	0.833333										1 -- 2 cm	0	0	0	0	0	0	0	0	2	0.5			2 -- 3 cm	1.25	3.75
2 -- 3 cm	0	0	0	0	0	1	0	0	0	0.25			3 --4 cm	2.58621	5										2 -- 3 cm	0	1	0	0	0.25	0	2	0	1	0.75			3 --4 cm	1.25	3.75
3 --4 cm	2	1	0	0	0.75	1	3	0	2	1.5			4 -- 5 cm	0	5.83333										3 --4 cm	1	0	0	0	0.25	2	0	1	0	0.75			4 -- 5 cm	2.5	1.25
4 -- 5 cm	0	0	0	0	0	1	2	2	2	1.75			≧ 5 cm	93.1034	82.5										4 -- 5 cm	1	0	1	0	0.5	0	0	1	0	0.25			≧ 5 cm	81.25	37.5
≧ 5 cm	26	27	28	27	27	26	24	25	24	24.75															≧ 5 cm	15	16	16	18	16.25	8	6	9	7	7.5
	RFP (30)					Cdk8 RNAi (29)								RFP	Cdk8 RNAi											RFP (20)					Cdk8 RNAi (20)								RFP	Cdk8 RNAi
	Trial 1	Trial 2	Trial 3	Trial 4	Avg	Trial 1	Trial 2	Trial 3	Trial 4	Avg			0 -- 1 cm	0	50.8621											Trial 1	Trial 2	Trial 3	Trial 4	Avg	Trial 1	Trial 2	Trial 3	Trial 4	Avg			0 -- 1 cm	8.75	55
0 -- 1 cm	0	0	0	0	0	15	14	14	16	14.75			1 -- 2 cm	0	9.48276										0 -- 1 cm	2	1	1	3	1.75	11	12	12	9	11			1 -- 2 cm	3.75	1.25
1 -- 2 cm	0	0	0	0	0	3	3	2	3	2.75			2 -- 3 cm	1.66667	4.31034										1 -- 2 cm	1	2	0	0	0.75	0	0	0	1	0.25			2 -- 3 cm	2.5	1.25
2 -- 3 cm	0	0	1	1	0.5	1	1	3	0	1.25			3 --4 cm	0	4.31034										2 -- 3 cm	1	0	0	1	0.5	0	0	1	0	0.25			3 --4 cm	3.75	1.25
3 --4 cm	0	0	0	0	0	0	2	2	1	1.25			4 -- 5 cm	0.833333	3.44828										3 --4 cm	1	1	1	0	0.75	1	0	0	0	0.25			4 -- 5 cm	3.75	1.25
4 -- 5 cm	0	0	0	1	0.25	1	1	2	0	1			≧ 5 cm	97.5	27.5862										4 -- 5 cm	0	1	2	0	0.75	0	1	0	0	0.25			≧ 5 cm	77.5	40
≧ 5 cm	30	30	29	28	29.25	9	8	6	9	8															≧ 5 cm	15	15	16	16	15.5	8	7	7	10	8
	RFP (30)					Cdk8 RNAi (30)								RFP	Cdk8 RNAi											RFP (20)					Cdk8 RNAi (20)								RFP	Cdk8 RNAi
	Trial 1	Trial 2	Trial 3	Trial 4	Avg	Trial 1	Trial 2	Trial 3	Trial 4	Avg			0 -- 1 cm	1.66667	5											Trial 1	Trial 2	Trial 3	Trial 4	Avg	Trial 1	Trial 2	Trial 3	Trial 4	Avg			0 -- 1 cm	15	60
0 -- 1 cm	0	1	0	1	0.5	1	0	2	3	1.5			1 -- 2 cm	0.833333	0										0 -- 1 cm	3	3	2	4	3	13	13	9	13	12			1 -- 2 cm	2.5	2.5
1 -- 2 cm	1	0	0	0	0.25	0	0	0	0	0			2 -- 3 cm	0	0.833333										1 -- 2 cm	1	0	0	1	0.5	0	0	1	1	0.5			2 -- 3 cm	5	0
2 -- 3 cm	0	0	0	0	0	0	1	0	0	0.25			3 --4 cm	0	0										2 -- 3 cm	2	0	1	1	1	0	0	0	0	0			3 --4 cm	0	3.75
3 --4 cm	0	0	0	0	0	0	0	0	0	0			4 -- 5 cm	1.66667	1.66667										3 --4 cm	0	0	0	0	0	0	1	1	1	0.75			4 -- 5 cm	1.25	6.25
4 -- 5 cm	1	0	1	0	0.5	0	1	1	0	0.5			≧ 5 cm	95.8333	92.5										4 -- 5 cm	0	1	0	0	0.25	1	1	2	1	1.25			≧ 5 cm	76.25	27.5
≧ 5 cm	28	29	29	29	28.75	29	28	27	27	27.75															≧ 5 cm	14	16	17	14	15.25	6	5	7	4	5.5
	RFP (30)					Cdk8 RNAi (30)								RFP	Cdk8 RNAi											RFP (20)					Cdk8 RNAi (20)								RFP	Cdk8 RNAi
	Trial 1	Trial 2	Trial 3	Trial 4	Avg	Trial 1	Trial 2	Trial 3	Trial 4	Avg			0 -- 1 cm	5.83333	52.5											Trial 1	Trial 2	Trial 3	Trial 4	Avg	Trial 1	Trial 2	Trial 3	Trial 4	Avg			0 -- 1 cm	11.25	43.75
0 -- 1 cm	2	3	1	1	1.75	17	14	16	16	15.75			1 -- 2 cm	3.33333	8.33333										0 -- 1 cm	2	3	2	2	2.25	14	11	5	5	8.75			1 -- 2 cm	3.75	10
1 -- 2 cm	1	1	1	1	1	3	2	2	3	2.5			2 -- 3 cm	2.5	6.66667										1 -- 2 cm	1	1	0	1	0.75	1	2	4	1	2			2 -- 3 cm	8.75	11.25
2 -- 3 cm	1	0	2	0	0.75	2	3	1	2	2			3 --4 cm	3.33333	6.66667										2 -- 3 cm	1	2	3	1	1.75	1	2	4	2	2.25			3 --4 cm	5	6.25
3 --4 cm	2	1	1	0	1	2	2	4	0	2			4 -- 5 cm	1.66667	2.5										3 --4 cm	1	0	1	2	1	0	1	1	3	1.25			4 -- 5 cm	6.25	3.75
4 -- 5 cm	0	0	0	2	0.5	1	1	0	1	0.75			≧ 5 cm	83.3333	23.3333										4 -- 5 cm	1	2	1	1	1.25	0	0	0	3	0.75			≧ 5 cm	65	25
≧ 5 cm	24	25	25	26	25	5	8	7	8	7															≧ 5 cm	14	12	13	13	13	4	4	6	6	5
	RFP (30)					Cdk8 RNAi (30)								RFP	Cdk8 RNAi											RFP (20)					Cdk8 RNAi (20)								RFP	Cdk8 RNAi
	Trial 1	Trial 2	Trial 3	Trial 4	Avg	Trial 1	Trial 2	Trial 3	Trial 4	Avg			0 -- 1 cm	3.33333	1.66667											Trial 1	Trial 2	Trial 3	Trial 4	Avg	Trial 1	Trial 2	Trial 3	Trial 4	Avg			0 -- 1 cm	1.25	38.75
0 -- 1 cm	1	2	0	1	1	0	1	0	1	0.5			1 -- 2 cm	0	0.833333										0 -- 1 cm	0	1	0	0	0.25	8	9	8	6	7.75			1 -- 2 cm	0	2.5
1 -- 2 cm	0	0	0	0	0	1	0	0	0	0.25			2 -- 3 cm	1.66667	0.833333										1 -- 2 cm	0	0	0	0	0	1	0	0	1	0.5			2 -- 3 cm	0	5
2 -- 3 cm	1	1	0	0	0.5	0	1	0	0	0.25			3 --4 cm	1.66667	0.833333										2 -- 3 cm	0	0	0	0	0	1	1	0	2	1			3 --4 cm	0	6.25
3 --4 cm	0	1	0	1	0.5	0	0	1	0	0.25			4 -- 5 cm	5	2.5										3 --4 cm	0	0	0	0	0	1	1	1	2	1.25			4 -- 5 cm	1.25	0
4 -- 5 cm	1	2	1	2	1.5	1	1	1	0	0.75			≧ 5 cm	88.3333	93.3333										4 -- 5 cm	0	0	0	1	0.25	0	0	0	0	0			≧ 5 cm	97.5	47.5
≧ 5 cm	27	24	29	26	26.5	28	27	28	29	28															≧ 5 cm	20	19	20	19	19.5	9	9	11	9	9.5
	RFP (110)					Cdk8 RNAi (109)								RFP	Cdk8 RNAi											RFP (80)					Cdk8 RNAi (80)								RFP	Cdk8 RNAi
	Trial 1	Trial 2	Trial 3	Trial 4	Avg	Trial 1	Trial 2	Trial 3	Trial 4	Avg			0 -- 1 cm	4.54545	59.8624											Trial 1	Trial 2	Trial 3	Trial 4	Avg	Trial 1	Trial 2	Trial 3	Trial 4	Avg			0 -- 1 cm	9.375	69.6875
0 -- 1 cm	5	8	4	3	5	69	63	61	68	65.25			1 -- 2 cm	2.27273	6.42202										0 -- 1 cm	9	6	6	9	7.5	64	60	53	46	55.75			1 -- 2 cm	3.75	4.0625
1 -- 2 cm	4	2	2	2	2.5	9	5	6	8	7			2 -- 3 cm	2.5	5.50459										1 -- 2 cm	4	4	1	3	3	3	2	6	2	3.25			2 -- 3 cm	4.6875	6.25
2 -- 3 cm	2	1	6	2	2.75	5	6	9	4	6			3 --4 cm	1.13636	4.58716										2 -- 3 cm	2	4	6	3	3.75	4	3	6	7	5			3 --4 cm	3.4375	6.5625
3 --4 cm	2	2	1	0	1.25	3	7	7	3	5			4 -- 5 cm	0.681818	3.21101										3 --4 cm	3	1	4	3	2.75	4	6	4	7	5.25			4 -- 5 cm	4.0625	3.125
4 -- 5 cm	0	0	0	3	0.75	4	3	2	5	3.5			≧ 5 cm	88.8636	20.4128										4 -- 5 cm	2	5	4	2	3.25	1	4	1	4	2.5			≧ 5 cm	74.6875	35.3125
≧ 5 cm	97	97	97	100	97.75	19	25	24	21	22.25															≧ 5 cm	60	60	59	60	59.75	24	25	30	34	28.25
	RFP (79)					Cdk8 RNAi (80)								RFP	Cdk8 RNAi											RFP (80)					Cdk8 RNAi (80)								RFP	Cdk8 RNAi
	Trial 1	Trial 2	Trial 3	Trial 4	Avg	Trial 1	Trial 2	Trial 3	Trial 4	Avg			0 -- 1 cm	3.79747	5											Trial 1	Trial 2	Trial 3	Trial 4	Avg	Trial 1	Trial 2	Trial 3	Trial 4	Avg			0 -- 1 cm	10	55.9375
0 -- 1 cm	3	4	2	5	3.5	4	3	6	9	5.5			1 -- 2 cm	1.26582	1.25										0 -- 1 cm	8	11	6	7	8	48	46	43	42	44.75			1 -- 2 cm	0.9375	2.1875
1 -- 2 cm	1	0	0	0	0.25	1	0	0	0	0.25			2 -- 3 cm	1.26582	1.25										1 -- 2 cm	1	0	1	1	0.75	2	0	1	4	1.75			2 -- 3 cm	2.1875	2.5
2 -- 3 cm	1	2	1	0	1	1	2	0	0	0.75			3 --4 cm	3.79747	1.25										2 -- 3 cm	2	2	2	1	1.75	1	3	0	4	2			3 --4 cm	0.625	4.375
3 --4 cm	3	2	0	2	1.75	1	3	2	2	2			4 -- 5 cm	2.53165	2.5										3 --4 cm	1	1	0	0	0.5	3	4	3	4	3.5			4 -- 5 cm	1.25	2.1875
4 -- 5 cm	2	3	3	3	2.75	2	4	4	2	3			≧ 5 cm	125.316	126.25										4 -- 5 cm	1	1	1	1	1	1	2	3	1	1.75			≧ 5 cm	85	32.8125
≧ 5 cm	99	98	103	99	99.75	101	98	98	97	98.5															≧ 5 cm	67	65	70	70	68	25	25	30	25	26.25
	Mef2>RFP	Mef2>Cdk8 RNAi			Mef2>RFP	Mef2>Cdk8 RNAi																				Appl>RFP	Appl>Cdk8 RNAi			Appl>RFP	Appl>Cdk8 RNAi
	92.5	18.75			87.5	90																				81.25	85			85	18.75
	83.3333	11.6667			93.1034	82.5																				75	81.25			81.25	37.5
	97.5	27.5862			95.8333	92.5																				77.5	76.25			76.25	27.5
	83.3333	23.3333			88.3333	93.3333																				65	97.5			97.5	47.5
Mef2> 2 weeks old																									Appl> 2 weeks old
[truncated: 14 more columns]

## Sheet: Fig 1h-1j, w1118
Source data for Fig. 1h-1j, w1118 using MiNA
Individuals	36	Counts			Individuals	20	Counts			Individuals	28	Counts			Individuals	24	Counts			Individuals	20	Counts			Individuals	23	Counts
Networks	8	Counts			Networks	6	Counts			Networks	10	Counts			Networks	5	Counts			Networks	6	Counts			Networks	8	Counts
Mean Branch Length	0.832	microns			Mean Branch Length	0.914	microns			Mean Branch Length	0.863	microns			Mean Branch Length	0.757	microns			Mean Branch Length	0.762	microns			Mean Branch Length	0.9	microns
Median Branch Length	0.726	microns			Median Branch Length	0.863	microns			Median Branch Length	0.726	microns			Median Branch Length	0.66	microns			Median Branch Length	0.636	microns			Median Branch Length	0.805	microns
Length Standard Deviation	0.59	microns			Length Standard Deviation	0.612	microns			Length Standard Deviation	0.61	microns			Length Standard Deviation	0.551	microns			Length Standard Deviation	0.569	microns			Length Standard Deviation	0.68	microns
Mean Network Size (Branches)	23.5	Counts			Mean Network Size (Branches)	31.333	Counts			Mean Network Size (Branches)	14.1	Counts			Mean Network Size (Branches)	48	Counts			Mean Network Size (Branches)	39.167	Counts			Mean Network Size (Branches)	18.125	Counts
Median Network Size (Branches)	9.5	Counts			Median Network Size (Branches)	11.5	Counts			Median Network Size (Branches)	4	Counts			Median Network Size (Branches)	4	Counts			Median Network Size (Branches)	8	Counts			Median Network Size (Branches)	5	Counts
Network Size Standard Deviation	30.838	Counts			Network Size Standard Deviation	47.433	Counts			Network Size Standard Deviation	27.815	Counts			Network Size Standard Deviation	60.01	Counts			Network Size Standard Deviation	69.384	Counts			Network Size Standard Deviation	30.379	Counts
Mitochondrial Footprint	84.691	microns squared			Mitochondrial Footprint	92.741	microns squared			Mitochondrial Footprint	80.784	microns squared			Mitochondrial Footprint	84.948	microns squared			Mitochondrial Footprint	95.348	microns squared			Mitochondrial Footprint	78.27	microns squared
Individuals	39	Counts			Individuals	53	Counts			Individuals	37	Counts			Individuals	29	Counts			Individuals	27	Counts			Individuals	32	Counts
Networks	15	Counts			Networks	11	Counts			Networks	11	Counts			Networks	14	Counts			Networks	11	Counts			Networks	8	Counts
Mean Branch Length	0.862	microns			Mean Branch Length	0.862	microns			Mean Branch Length	0.812	microns			Mean Branch Length	0.843	microns			Mean Branch Length	0.617	microns			Mean Branch Length	0.826	microns
Median Branch Length	0.736	microns			Median Branch Length	0.484	microns			Median Branch Length	0.712	microns			Median Branch Length	0.692	microns			Median Branch Length	0.506	microns			Median Branch Length	0.667	microns
Length Standard Deviation	0.661	microns			Length Standard Deviation	1.057	microns			Length Standard Deviation	0.615	microns			Length Standard Deviation	0.647	microns			Length Standard Deviation	0.452	microns			Length Standard Deviation	0.621	microns
Mean Network Size (Branches)	9.867	Counts			Mean Network Size (Branches)	4.727	Counts			Mean Network Size (Branches)	12.182	Counts			Mean Network Size (Branches)	12.714	Counts			Mean Network Size (Branches)	34.364	Counts			Mean Network Size (Branches)	24.375	Counts
Median Network Size (Branches)	5	Counts			Median Network Size (Branches)	3	Counts			Median Network Size (Branches)	5	Counts			Median Network Size (Branches)	8	Counts			Median Network Size (Branches)	5	Counts			Median Network Size (Branches)	3	Counts
Network Size Standard Deviation	9.04	Counts			Network Size Standard Deviation	3.768	Counts			Network Size Standard Deviation	16.59	Counts			Network Size Standard Deviation	10.347	Counts			Network Size Standard Deviation	77.339	Counts			Network Size Standard Deviation	52.519	Counts
Mitochondrial Footprint	78.9	microns squared			Mitochondrial Footprint	46.531	microns squared			Mitochondrial Footprint	74.056	microns squared			Mitochondrial Footprint	70.349	microns squared			Mitochondrial Footprint	81.737	microns squared			Mitochondrial Footprint	83.131	microns squared
Individuals	18	Counts			Individuals	23	Counts			Individuals	33	Counts			Individuals	49	Counts			Individuals	45	Counts			Individuals	23	Counts
Networks	5	Counts			Networks	5	Counts			Networks	9	Counts			Networks	8	Counts			Networks	9	Counts			Networks	4	Counts
Mean Branch Length	0.809	microns			Mean Branch Length	0.857	microns			Mean Branch Length	0.869	microns			Mean Branch Length	0.731	microns			Mean Branch Length	0.798	microns			Mean Branch Length	0.832	microns
Median Branch Length	0.705	microns			Median Branch Length	0.717	microns			Median Branch Length	0.712	microns			Median Branch Length	0.57	microns			Median Branch Length	0.643	microns			Median Branch Length	0.753	microns
Length Standard Deviation	0.552	microns			Length Standard Deviation	0.564	microns			Length Standard Deviation	0.702	microns			Length Standard Deviation	0.607	microns			Length Standard Deviation	0.717	microns			Length Standard Deviation	0.539	microns
Mean Network Size (Branches)	46.6	Counts			Mean Network Size (Branches)	39	Counts			Mean Network Size (Branches)	13.111	Counts			Mean Network Size (Branches)	14.875	Counts			Mean Network Size (Branches)	16.222	Counts			Mean Network Size (Branches)	54.75	Counts
Median Network Size (Branches)	11	Counts			Median Network Size (Branches)	3	Counts			Median Network Size (Branches)	3	Counts			Median Network Size (Branches)	8.5	Counts			Median Network Size (Branches)	9	Counts			Median Network Size (Branches)	6	Counts
Network Size Standard Deviation	78.393	Counts			Network Size Standard Deviation	69.527	Counts			Network Size Standard Deviation	16.128	Counts			Network Size Standard Deviation	16.305	Counts			Network Size Standard Deviation	13.197	Counts			Network Size Standard Deviation	86.181	Counts
Mitochondrial Footprint	98.952	microns squared			Mitochondrial Footprint	81.978	microns squared			Mitochondrial Footprint	71.99	microns squared			Mitochondrial Footprint	55.918	microns squared			Mitochondrial Footprint	71.736	microns squared			Mitochondrial Footprint	97.009	microns squared
Individuals	26	Counts			Individuals	30	Counts			Individuals	23	Counts			Individuals	56	Counts			Individuals	23	Counts			Individuals	26	Counts
Networks	8	Counts			Networks	10	Counts			Networks	8	Counts			Networks	13	Counts			Networks	5	Counts			Networks	4	Counts
Mean Branch Length	0.909	microns			Mean Branch Length	0.917	microns			Mean Branch Length	0.843	microns			Mean Branch Length	0.718	microns			Mean Branch Length	0.792	microns			Mean Branch Length	0.859	microns
Median Branch Length	0.726	microns			Median Branch Length	0.691	microns			Median Branch Length	0.714	microns			Median Branch Length	0.636	microns			Median Branch Length	0.694	microns			Median Branch Length	0.75	microns
Length Standard Deviation	0.736	microns			Length Standard Deviation	0.806	microns			Length Standard Deviation	0.646	microns			Length Standard Deviation	0.511	microns			Length Standard Deviation	0.524	microns			Length Standard Deviation	0.626	microns
Mean Network Size (Branches)	20.375	Counts			Mean Network Size (Branches)	12.3	Counts			Mean Network Size (Branches)	18.75	Counts			Mean Network Size (Branches)	13.231	Counts			Mean Network Size (Branches)	32.2	Counts			Mean Network Size (Branches)	45.25	Counts
Median Network Size (Branches)	5	Counts			Median Network Size (Branches)	3	Counts			Median Network Size (Branches)	9	Counts			Median Network Size (Branches)	4	Counts			Median Network Size (Branches)	6	Counts			Median Network Size (Branches)	6	Counts
Network Size Standard Deviation	26.504	Counts			Network Size Standard Deviation	18.831	Counts			Network Size Standard Deviation	18.78	Counts			Network Size Standard Deviation	15.408	Counts			Network Size Standard Deviation	48.881	Counts			Network Size Standard Deviation	69.729	Counts
Mitochondrial Footprint	83.762	microns squared			Mitochondrial Footprint	73.292	microns squared			Mitochondrial Footprint	74.854	microns squared			Mitochondrial Footprint	65.736	microns squared			Mitochondrial Footprint	71.929	microns squared			Mitochondrial Footprint	86.745	microns squared
Individuals	32	Counts			Individuals	29	Counts			Individuals	17	Counts			Individuals	41	Counts			Individuals	30	Counts			Individuals	24	Counts
Networks	13	Counts			Networks	8	Counts			Networks	4	Counts			Networks	6	Counts			Networks	9	Counts			Networks	3	Counts
Mean Branch Length	0.852	microns			Mean Branch Length	0.944	microns			Mean Branch Length	0.918	microns			Mean Branch Length	0.69	microns			Mean Branch Length	0.773	microns			Mean Branch Length	0.826	microns
Median Branch Length	0.684	microns			Median Branch Length	0.709	microns			Median Branch Length	0.747	microns			Median Branch Length	0.567	microns			Median Branch Length	0.616	microns			Median Branch Length	0.676	microns
Length Standard Deviation	0.794	microns			Length Standard Deviation	0.901	microns			Length Standard Deviation	0.747	microns			Length Standard Deviation	0.512	microns			Length Standard Deviation	0.669	microns			Length Standard Deviation	0.604	microns
Mean Network Size (Branches)	11.615	Counts			Mean Network Size (Branches)	16.625	Counts			Mean Network Size (Branches)	22.5	Counts			Mean Network Size (Branches)	26.833	Counts			Mean Network Size (Branches)	23.667	Counts			Mean Network Size (Branches)	76.333	Counts
Median Network Size (Branches)	9	Counts			Median Network Size (Branches)	5.5	Counts			Median Network Size (Branches)	9	Counts			Median Network Size (Branches)	5	Counts			Median Network Size (Branches)	5	Counts			Median Network Size (Branches)	5	Counts
Network Size Standard Deviation	6.523	Counts			Network Size Standard Deviation	27.271	Counts			Network Size Standard Deviation	61.573	Counts			Network Size Standard Deviation	49.721	Counts			Network Size Standard Deviation	45.519	Counts			Network Size Standard Deviation	101.588	Counts
Mitochondrial Footprint	80.465	microns squared			Mitochondrial Footprint	70.156	microns squared			Mitochondrial Footprint	84.837	microns squared			Mitochondrial Footprint	55.719	microns squared			Mitochondrial Footprint	80.803	microns squared			Mitochondrial Footprint	91.536	microns squared

## Sheet: Fig 1h-1j, Cdk8 RNAi
Source data for Fig. 1h-1j, Cdk8 RNAi
Individuals	1	Counts			Individuals	13	Counts			Individuals	19	Counts			Individuals	14	Counts			Individuals	10	Counts			Individuals	18	Counts			Individuals	11	Counts			Individuals	16	Counts			Individuals	35	Counts			Individuals	11	Counts
Networks	1	Counts			Networks	2	Counts			Networks	5	Counts			Networks	4	Counts			Networks	1	Counts			Networks	5	Counts			Networks	3	Counts			Networks	2	Counts			Networks	4	Counts			Networks	3	Counts
Mean Branch Length	0.934	microns			Mean Branch Length	0.73	microns			Mean Branch Length	0.834	microns			Mean Branch Length	0.853	microns			Mean Branch Length	0.865	microns			Mean Branch Length	0.886	microns			Mean Branch Length	1.244	microns			Mean Branch Length	1.057	microns			Mean Branch Length	0.859	microns			Mean Branch Length	1.244	microns
Median Branch Length	0.831	microns			Median Branch Length	0.583	microns			Median Branch Length	0.729	microns			Median Branch Length	0.726	microns			Median Branch Length	0.746	microns			Median Branch Length	0.733	microns			Median Branch Length	0.975	microns			Median Branch Length	0.923	microns			Median Branch Length	0.659	microns			Median Branch Length	0.975	microns
Length Standard Deviation	0.61	microns			Length Standard Deviation	0.507	microns			Length Standard Deviation	0.722	microns			Length Standard Deviation	0.565	microns			Length Standard Deviation	0.572	microns			Length Standard Deviation	0.735	microns			Length Standard Deviation	0.938	microns			Length Standard Deviation	0.69	microns			Length Standard Deviation	0.697	microns			Length Standard Deviation	0.938	microns
Mean Network Size (Branches)	257	Counts			Mean Network Size (Branches)	199.5	Counts			Mean Network Size (Branches)	36.6	Counts			Mean Network Size (Branches)	54.75	Counts			Mean Network Size (Branches)	302	Counts			Mean Network Size (Branches)	24.6	Counts			Mean Network Size (Branches)	36.333	Counts			Mean Network Size (Branches)	82.5	Counts			Mean Network Size (Branches)	34.25	Counts			Mean Network Size (Branches)	36.333	Counts
Median Network Size (Branches)	257	Counts			Median Network Size (Branches)	199.5	Counts			Median Network Size (Branches)	11	Counts			Median Network Size (Branches)	13.5	Counts			Median Network Size (Branches)	302	Counts			Median Network Size (Branches)	6	Counts			Median Network Size (Branches)	33	Counts			Median Network Size (Branches)	82.5	Counts			Median Network Size (Branches)	5.5	Counts			Median Network Size (Branches)	33	Counts
Network Size Standard Deviation	0	Counts			Network Size Standard Deviation	196.5	Counts			Network Size Standard Deviation	51.987	Counts			Network Size Standard Deviation	77.037	Counts			Network Size Standard Deviation	0	Counts			Network Size Standard Deviation	40.242	Counts			Network Size Standard Deviation	27.861	Counts			Network Size Standard Deviation	79.5	Counts			Network Size Standard Deviation	51.261	Counts			Network Size Standard Deviation	27.861	Counts
Mitochondrial Footprint	145.625	microns squared			Mitochondrial Footprint	136.777	microns squared			Mitochondrial Footprint	89.802	microns squared			Mitochondrial Footprint	102.781	microns squared			Mitochondrial Footprint	132.098	microns squared			Mitochondrial Footprint	65.499	microns squared			Mitochondrial Footprint	89.892	microns squared			Mitochondrial Footprint	116.13	microns squared			Mitochondrial Footprint	78.563	microns squared			Mitochondrial Footprint	89.892	microns squared
Individuals	42	Counts			Individuals	43	Counts			Individuals	14	Counts			Individuals	40	Counts			Individuals	7	Counts			Individuals	22	Counts			Individuals	20	Counts			Individuals	35	Counts			Individuals	14	Counts			Individuals	20	Counts
Networks	11	Counts			Networks	4	Counts			Networks	1	Counts			Networks	2	Counts			Networks	3	Counts			Networks	1	Counts			Networks	4	Counts			Networks	9	Counts			Networks	7	Counts			Networks	4	Counts
Mean Branch Length	0.784	microns			Mean Branch Length	0.871	microns			Mean Branch Length	1.004	microns			Mean Branch Length	0.746	microns			Mean Branch Length	0.995	microns			Mean Branch Length	0.769	microns			Mean Branch Length	1.001	microns			Mean Branch Length	0.829	microns			Mean Branch Length	0.901	microns			Mean Branch Length	1.001	microns
Median Branch Length	0.574	microns			Median Branch Length	0.689	microns			Median Branch Length	0.838	microns			Median Branch Length	0.631	microns			Median Branch Length	0.861	microns			Median Branch Length	0.626	microns			Median Branch Length	0.809	microns			Median Branch Length	0.735	microns			Median Branch Length	0.777	microns			Median Branch Length	0.809	microns
Length Standard Deviation	0.694	microns			Length Standard Deviation	0.712	microns			Length Standard Deviation	0.744	microns			Length Standard Deviation	0.57	microns			Length Standard Deviation	0.718	microns			Length Standard Deviation	0.536	microns			Length Standard Deviation	0.848	microns			Length Standard Deviation	0.67	microns			Length Standard Deviation	0.679	microns			Length Standard Deviation	0.848	microns
Mean Network Size (Branches)	15.182	Counts			Mean Network Size (Branches)	18.75	Counts			Mean Network Size (Branches)	163	Counts			Mean Network Size (Branches)	131.5	Counts			Mean Network Size (Branches)	59.333	Counts			Mean Network Size (Branches)	285	Counts			Mean Network Size (Branches)	28.5	Counts			Mean Network Size (Branches)	19	Counts			Mean Network Size (Branches)	21.143	Counts			Mean Network Size (Branches)	28.5	Counts
Median Network Size (Branches)	11	Counts			Median Network Size (Branches)	16	Counts			Median Network Size (Branches)	163	Counts			Median Network Size (Branches)	131.5	Counts			Median Network Size (Branches)	3	Counts			Median Network Size (Branches)	285	Counts			Median Network Size (Branches)	19.5	Counts			Median Network Size (Branches)	3	Counts			Median Network Size (Branches)	13	Counts			Median Network Size (Branches)	19.5	Counts
Network Size Standard Deviation	11.699	Counts			Network Size Standard Deviation	13.663	Counts			Network Size Standard Deviation	0	Counts			Network Size Standard Deviation	128.5	Counts			Network Size Standard Deviation	80.376	Counts			Network Size Standard Deviation	0	Counts			Network Size Standard Deviation	28.218	Counts			Network Size Standard Deviation	37.745	Counts			Network Size Standard Deviation	21.45	Counts			Network Size Standard Deviation	28.218	Counts
Mitochondrial Footprint	73.737	microns squared			Mitochondrial Footprint	53.924	microns squared			Mitochondrial Footprint	95.419	microns squared			Mitochondrial Footprint	111.167	microns squared			Mitochondrial Footprint	109.312	microns squared			Mitochondrial Footprint	100.234	microns squared			Mitochondrial Footprint	88.244	microns squared			Mitochondrial Footprint	71.609	microns squared			Mitochondrial Footprint	74.301	microns squared			Mitochondrial Footprint	88.244	microns squared
Individuals	13	Counts			Individuals	28	Counts			Individuals	12	Counts			Individuals	37	Counts			Individuals	19	Counts			Individuals	8	Counts			Individuals	7	Counts			Individuals	16	Counts			Individuals	8	Counts			Individuals	7	Counts
Networks	1	Counts			Networks	8	Counts			Networks	4	Counts			Networks	2	Counts			Networks	5	Counts			Networks	1	Counts			Networks	3	Counts			Networks	2	Counts			Networks	1	Counts			Networks	3	Counts
Mean Branch Length	0.78	microns			Mean Branch Length	1.015	microns			Mean Branch Length	1.025	microns			Mean Branch Length	0.803	microns			Mean Branch Length	0.884	microns			Mean Branch Length	1.005	microns			Mean Branch Length	1.039	microns			Mean Branch Length	0.984	microns			Mean Branch Length	0.947	microns			Mean Branch Length	1.039	microns
Median Branch Length	0.669	microns			Median Branch Length	0.75	microns			Median Branch Length	0.87	microns			Median Branch Length	0.677	microns			Median Branch Length	0.727	microns			Median Branch Length	0.885	microns			Median Branch Length	0.93	microns			Median Branch Length	0.771	microns			Median Branch Length	0.819	microns			Median Branch Length	0.93	microns
Length Standard Deviation	0.533	microns			Length Standard Deviation	0.983	microns			Length Standard Deviation	0.728	microns			Length Standard Deviation	0.607	microns			Length Standard Deviation	0.727	microns			Length Standard Deviation	0.661	microns			Length Standard Deviation	0.706	microns			Length Standard Deviation	0.814	microns			Length Standard Deviation	0.611	microns			Length Standard Deviation	0.706	microns
Mean Network Size (Branches)	327	Counts			Mean Network Size (Branches)	8.125	Counts			Mean Network Size (Branches)	40	Counts			Mean Network Size (Branches)	108.5	Counts			Mean Network Size (Branches)	26.4	Counts			Mean Network Size (Branches)	224	Counts			Mean Network Size (Branches)	46.333	Counts			Mean Network Size (Branches)	69.5	Counts			Mean Network Size (Branches)	234	Counts			Mean Network Size (Branches)	46.333	Counts
Median Network Size (Branches)	327	Counts			Median Network Size (Branches)	5	Counts			Median Network Size (Branches)	23.5	Counts			Median Network Size (Branches)	108.5	Counts			Median Network Size (Branches)	4	Counts			Median Network Size (Branches)	224	Counts			Median Network Size (Branches)	3	Counts			Median Network Size (Branches)	69.5	Counts			Median Network Size (Branches)	234	Counts			Median Network Size (Branches)	3	Counts
Network Size Standard Deviation	0	Counts			Network Size Standard Deviation	6.99	Counts			Network Size Standard Deviation	41.851	Counts			Network Size Standard Deviation	106.5	Counts			Network Size Standard Deviation	44.324	Counts			Network Size Standard Deviation	0	Counts			Network Size Standard Deviation	61.283	Counts			Network Size Standard Deviation	65.5	Counts			Network Size Standard Deviation	0	Counts			Network Size Standard Deviation	61.283	Counts
Mitochondrial Footprint	129.517	microns squared			Mitochondrial Footprint	51.411	microns squared			Mitochondrial Footprint	94.259	microns squared			Mitochondrial Footprint	112.831	microns squared			Mitochondrial Footprint	69.536	microns squared			Mitochondrial Footprint	136.976	microns squared			Mitochondrial Footprint	93.335	microns squared			Mitochondrial Footprint	91.755	microns squared			Mitochondrial Footprint	127.464	microns squared			Mitochondrial Footprint	93.335	microns squared
Individuals	24	Counts			Individuals	40	Counts			Individuals	18	Counts			Individuals	13	Counts			Individuals	17	Counts			Individuals	16	Counts			Individuals	15	Counts			Individuals	18	Counts			Individuals	9	Counts			Individuals	15	Counts
Networks	5	Counts			Networks	7	Counts			Networks	3	Counts			Networks	3	Counts			Networks	5	Counts			Networks	1	Counts			Networks	2	Counts			Networks	2	Counts			Networks	1	Counts			Networks	2	Counts
Mean Branch Length	0.821	microns			Mean Branch Length	0.79	microns			Mean Branch Length	0.864	microns			Mean Branch Length	0.803	microns			Mean Branch Length	0.992	microns			Mean Branch Length	0.921	microns			Mean Branch Length	0.997	microns			Mean Branch Length	0.84	microns			Mean Branch Length	1.089	microns			Mean Branch Length	0.997	microns
Median Branch Length	0.702	microns			Median Branch Length	0.594	microns			Median Branch Length	0.757	microns			Median Branch Length	0.736	microns			Median Branch Length	0.753	microns			Median Branch Length	0.843	microns			Median Branch Length	0.858	microns			Median Branch Length	0.793	microns			Median Branch Length	0.868	microns			Median Branch Length	0.858	microns
Length Standard Deviation	0.613	microns			Length Standard Deviation	0.88	microns			Length Standard Deviation	0.609	microns			Length Standard Deviation	0.531	microns			Length Standard Deviation	0.914	microns			Length Standard Deviation	0.597	microns			Length Standard Deviation	0.678	microns			Length Standard Deviation	0.532	microns			Length Standard Deviation	0.857	microns			Length Standard Deviation	0.678	microns
Mean Network Size (Branches)	45.6	Counts			Mean Network Size (Branches)	11.571	Counts			Mean Network Size (Branches)	72.333	Counts			Mean Network Size (Branches)	86.667	Counts			Mean Network Size (Branches)	25	Counts			Mean Network Size (Branches)	225	Counts			Mean Network Size (Branches)	83	Counts			Mean Network Size (Branches)	113	Counts			Mean Network Size (Branches)	142	Counts			Mean Network Size (Branches)	83	Counts
Median Network Size (Branches)	8	Counts			Median Network Size (Branches)	12	Counts			Median Network Size (Branches)	5	Counts			Median Network Size (Branches)	5	Counts			Median Network Size (Branches)	5	Counts			Median Network Size (Branches)	225	Counts			Median Network Size (Branches)	83	Counts			Median Network Size (Branches)	113	Counts			Median Network Size (Branches)	142	Counts			Median Network Size (Branches)	83	Counts
Network Size Standard Deviation	74.045	Counts			Network Size Standard Deviation	8.209	Counts			Network Size Standard Deviation	96.641	Counts			Network Size Standard Deviation	116.911	Counts			Network Size Standard Deviation	34.252	Counts			Network Size Standard Deviation	0	Counts			Network Size Standard Deviation	80	Counts			Network Size Standard Deviation	104	Counts			Network Size Standard Deviation	0	Counts			Network Size Standard Deviation	80	Counts
Mitochondrial Footprint	93.933	microns squared			Mitochondrial Footprint	52.03	microns squared			Mitochondrial Footprint	103.889	microns squared			Mitochondrial Footprint	115.93	microns squared			Mitochondrial Footprint	70.983	microns squared			Mitochondrial Footprint	120.013	microns squared			Mitochondrial Footprint	111.26	microns squared			Mitochondrial Footprint	110.731	microns squared			Mitochondrial Footprint	101.016	microns squared			Mitochondrial Footprint	111.26	microns squared
Individuals	11	Counts			Individuals	29	Counts			Individuals	9	Counts			Individuals	6	Counts			Individuals	15	Counts			Individuals	18	Counts			Individuals	9	Counts			Individuals	17	Counts			Individuals	37	Counts			Individuals	9	Counts
Networks	2	Counts			Networks	6	Counts			Networks	4	Counts			Networks	1	Counts			Networks	6	Counts			Networks	1	Counts			Networks	1	Counts			Networks	1	Counts			Networks	3	Counts			Networks	1	Counts
Mean Branch Length	0.94	microns			Mean Branch Length	0.793	microns			Mean Branch Length	0.889	microns			Mean Branch Length	0.791	microns			Mean Branch Length	0.978	microns			Mean Branch Length	0.817	microns			Mean Branch Length	0.994	microns			Mean Branch Length	0.81	microns			Mean Branch Length	0.816	microns			Mean Branch Length	0.994	microns
Median Branch Length	0.805	microns			Median Branch Length	0.709	microns			Median Branch Length	0.74	microns			Median Branch Length	0.694	microns			Median Branch Length	0.764	microns			Median Branch Length	0.712	microns			Median Branch Length	0.974	microns			Median Branch Length	0.715	microns			Median Branch Length	0.643	microns			Median Branch Length	0.974	microns
Length Standard Deviation	0.649	microns			Length Standard Deviation	0.572	microns			Length Standard Deviation	0.625	microns			Length Standard Deviation	0.494	microns			Length Standard Deviation	0.861	microns			Length Standard Deviation	0.54	microns			Length Standard Deviation	0.631	microns			Length Standard Deviation	0.485	microns			Length Standard Deviation	0.628	microns			Length Standard Deviation	0.631	microns
Mean Network Size (Branches)	106	Counts			Mean Network Size (Branches)	25	Counts			Mean Network Size (Branches)	55	Counts			Mean Network Size (Branches)	329	Counts			Mean Network Size (Branches)	17.167	Counts			Mean Network Size (Branches)	277	Counts			Mean Network Size (Branches)	181	Counts			Mean Network Size (Branches)	285	Counts			Mean Network Size (Branches)	50.667	Counts			Mean Network Size (Branches)	181	Counts
Median Network Size (Branches)	106	Counts			Median Network Size (Branches)	19.5	Counts			Median Network Size (Branches)	10.5	Counts			Median Network Size (Branches)	329	Counts			Median Network Size (Branches)	12	Counts			Median Network Size (Branches)	277	Counts			Median Network Size (Branches)	181	Counts			Median Network Size (Branches)	285	Counts			Median Network Size (Branches)	3	Counts			Median Network Size (Branches)	181	Counts
Network Size Standard Deviation	103	Counts			Network Size Standard Deviation	23.245	Counts			Network Size Standard Deviation	80.88	Counts			Network Size Standard Deviation	0	Counts			Network Size Standard Deviation	14.747	Counts			Network Size Standard Deviation	0	Counts			Network Size Standard Deviation	0	Counts			Network Size Standard Deviation	0	Counts			Network Size Standard Deviation	67.411	Counts			Network Size Standard Deviation	0	Counts
Mitochondrial Footprint	116.905	microns squared			Mitochondrial Footprint	69.972	microns squared			Mitochondrial Footprint	104.52	microns squared			Mitochondrial Footprint	121.409	microns squared			Mitochondrial Footprint	59.538	microns squared			Mitochondrial Footprint	119.756	microns squared			Mitochondrial Footprint	106.872	microns squared			Mitochondrial Footprint	127.83	microns squared			Mitochondrial Footprint	79.808	microns squared			Mitochondrial Footprint	106.872	microns squared
																				Individuals	6	Counts
																				Networks	2	Counts
																				Mean Branch Length	0.925	microns
																				Median Branch Length	0.785	microns
																				Length Standard Deviation	0.643	microns
																				Mean Network Size (Branches)	98.5	Counts
																				Median Network Size (Branches)	98.5	Counts
																				Network Size Standard Deviation	94.5	Counts
																				Mitochondrial Footprint	93.702	microns squared

## Sheet: Fig 1h-1j, Cdk8
Source data for Fig. 1h-1j, Cdk8
Individuals	44	Counts			Individuals	82	Counts			Individuals	26	Counts			Individuals	46	Counts			Individuals	13	Counts			Individuals	29	Counts			Individuals	67	Counts			Individuals	118	Counts
Networks	10	Counts			Networks	14	Counts			Networks	9	Counts			Networks	7	Counts			Networks	7	Counts			Networks	6	Counts			Networks	11	Counts			Networks	8	Counts
Mean Branch Length	0.723	microns			Mean Branch Length	0.66	microns			Mean Branch Length	0.89	microns			Mean Branch Length	0.791	microns			Mean Branch Length	0.92	microns			Mean Branch Length	0.77	microns			Mean Branch Length	0.672	microns			Mean Branch Length	0.507	microns
Median Branch Length	0.633	microns			Median Branch Length	0.534	microns			Median Branch Length	0.698	microns			Median Branch Length	0.56	microns			Median Branch Length	0.727	microns			Median Branch Length	0.648	microns			Median Branch Length	0.551	microns			Median Branch Length	0.415	microns
Length Standard Deviation	0.505	microns			Length Standard Deviation	0.573	microns			Length Standard Deviation	0.773	microns			Length Standard Deviation	0.726	microns			Length Standard Deviation	0.755	microns			Length Standard Deviation	0.53	microns			Length Standard Deviation	0.535	microns			Length Standard Deviation	0.472	microns
Mean Network Size (Branches)	26.9	Counts			Mean Network Size (Branches)	17.429	Counts			Mean Network Size (Branches)	12.111	Counts			Mean Network Size (Branches)	12.429	Counts			Mean Network Size (Branches)	26	Counts			Mean Network Size (Branches)	37.5	Counts			Mean Network Size (Branches)	19.727	Counts			Mean Network Size (Branches)	26.5	Counts
Median Network Size (Branches)	3	Counts			Median Network Size (Branches)	7	Counts			Median Network Size (Branches)	7	Counts			Median Network Size (Branches)	6	Counts			Median Network Size (Branches)	11	Counts			Median Network Size (Branches)	4.5	Counts			Median Network Size (Branches)	6	Counts			Median Network Size (Branches)	9.5	Counts
Network Size Standard Deviation	70.041	Counts			Network Size Standard Deviation	30.128	Counts			Network Size Standard Deviation	8.595	Counts			Network Size Standard Deviation	18.298	Counts			Network Size Standard Deviation	31.414	Counts			Network Size Standard Deviation	72.277	Counts			Network Size Standard Deviation	29.465	Counts			Network Size Standard Deviation	30.729	Counts
Mitochondrial Footprint	70.494	microns squared			Mitochondrial Footprint	72.893	microns squared			Mitochondrial Footprint	59.242	microns squared			Mitochondrial Footprint	60.288	microns squared			Mitochondrial Footprint	86.881	microns squared			Mitochondrial Footprint	89.833	microns squared			Mitochondrial Footprint	74.032	microns squared			Mitochondrial Footprint	53.857	microns squared
Individuals	32	Counts			Individuals	146	Counts			Individuals	19	Counts			Individuals	19	Counts			Individuals	22	Counts			Individuals	40	Counts			Individuals	49	Counts			Individuals	25	Counts
Networks	9	Counts			Networks	20	Counts			Networks	5	Counts			Networks	7	Counts			Networks	4	Counts			Networks	13	Counts			Networks	6	Counts			Networks	5	Counts
Mean Branch Length	0.818	microns			Mean Branch Length	0.565	microns			Mean Branch Length	0.728	microns			Mean Branch Length	0.784	microns			Mean Branch Length	0.786	microns			Mean Branch Length	0.639	microns			Mean Branch Length	0.679	microns			Mean Branch Length	0.784	microns
Median Branch Length	0.674	microns			Median Branch Length	0.384	microns			Median Branch Length	0.598	microns			Median Branch Length	0.736	microns			Median Branch Length	0.726	microns			Median Branch Length	0.46	microns			Median Branch Length	0.56	microns			Median Branch Length	0.694	microns
Length Standard Deviation	0.63	microns			Length Standard Deviation	0.625	microns			Length Standard Deviation	0.603	microns			Length Standard Deviation	0.503	microns			Length Standard Deviation	0.542	microns			Length Standard Deviation	0.543	microns			Length Standard Deviation	0.549	microns			Length Standard Deviation	0.515	microns
Mean Network Size (Branches)	19.333	Counts			Mean Network Size (Branches)	5.5	Counts			Mean Network Size (Branches)	38.2	Counts			Mean Network Size (Branches)	29	Counts			Mean Network Size (Branches)	56	Counts			Mean Network Size (Branches)	31	Counts			Mean Network Size (Branches)	43.833	Counts			Mean Network Size (Branches)	24.2	Counts
Median Network Size (Branches)	6	Counts			Median Network Size (Branches)	3.5	Counts			Median Network Size (Branches)	11	Counts			Median Network Size (Branches)	4	Counts			Median Network Size (Branches)	3	Counts			Median Network Size (Branches)	7	Counts			Median Network Size (Branches)	3	Counts			Median Network Size (Branches)	5	Counts
Network Size Standard Deviation	32.252	Counts			Network Size Standard Deviation	6.446	Counts			Network Size Standard Deviation	46.953	Counts			Network Size Standard Deviation	60.439	Counts			Network Size Standard Deviation	91.799	Counts			Network Size Standard Deviation	41.675	Counts			Network Size Standard Deviation	90.86	Counts			Network Size Standard Deviation	39.428	Counts
Mitochondrial Footprint	80.031	microns squared			Mitochondrial Footprint	45.257	microns squared			Mitochondrial Footprint	68.39	microns squared			Mitochondrial Footprint	85.969	microns squared			Mitochondrial Footprint	85.065	microns squared			Mitochondrial Footprint	65.532	microns squared			Mitochondrial Footprint	80.453	microns squared			Mitochondrial Footprint	56.374	microns squared
Individuals	23	Counts			Individuals	126	Counts			Individuals	37	Counts			Individuals	44	Counts			Individuals	32	Counts			Individuals	30	Counts			Individuals	56	Counts			Individuals	89	Counts
Networks	5	Counts			Networks	13	Counts			Networks	7	Counts			Networks	12	Counts			Networks	8	Counts			Networks	7	Counts			Networks	9	Counts			Networks	10	Counts
Mean Branch Length	0.758	microns			Mean Branch Length	0.578	microns			Mean Branch Length	0.654	microns			Mean Branch Length	0.693	microns			Mean Branch Length	0.801	microns			Mean Branch Length	0.766	microns			Mean Branch Length	0.608	microns			Mean Branch Length	0.539	microns
Median Branch Length	0.606	microns			Median Branch Length	0.384	microns			Median Branch Length	0.529	microns			Median Branch Length	0.584	microns			Median Branch Length	0.612	microns			Median Branch Length	0.665	microns			Median Branch Length	0.477	microns			Median Branch Length	0.467	microns
Length Standard Deviation	0.604	microns			Length Standard Deviation	0.671	microns			Length Standard Deviation	0.539	microns			Length Standard Deviation	0.571	microns			Length Standard Deviation	0.654	microns			Length Standard Deviation	0.559	microns			Length Standard Deviation	0.503	microns			Length Standard Deviation	0.432	microns
Mean Network Size (Branches)	49.6	Counts			Mean Network Size (Branches)	5.385	Counts			Mean Network Size (Branches)	53.714	Counts			Mean Network Size (Branches)	12	Counts			Mean Network Size (Branches)	23.125	Counts			Mean Network Size (Branches)	27.143	Counts			Mean Network Size (Branches)	21.667	Counts			Mean Network Size (Branches)	29.4	Counts
Median Network Size (Branches)	11	Counts			Median Network Size (Branches)	3	Counts			Median Network Size (Branches)	5	Counts			Median Network Size (Branches)	3.5	Counts			Median Network Size (Branches)	7.5	Counts			Median Network Size (Branches)	3	Counts			Median Network Size (Branches)	9	Counts			Median Network Size (Branches)	7	Counts
Network Size Standard Deviation	71.166	Counts			Network Size Standard Deviation	5.27	Counts			Network Size Standard Deviation	118.139	Counts			Network Size Standard Deviation	22.446	Counts			Network Size Standard Deviation	40.098	Counts			Network Size Standard Deviation	36.271	Counts			Network Size Standard Deviation	36.481	Counts			Network Size Standard Deviation	57.039	Counts
Mitochondrial Footprint	84.792	microns squared			Mitochondrial Footprint	44.147	microns squared			Mitochondrial Footprint	93.385	microns squared			Mitochondrial Footprint	58.273	microns squared			Mitochondrial Footprint	75.085	microns squared			Mitochondrial Footprint	84.484	microns squared			Mitochondrial Footprint	55.206	microns squared			Mitochondrial Footprint	70.949	microns squared
Individuals	51	Counts			Individuals	123	Counts			Individuals	64	Counts			Individuals	33	Counts			Individuals	16	Counts			Individuals	18	Counts			Individuals	45	Counts			Individuals	78	Counts
Networks	11	Counts			Networks	11	Counts			Networks	10	Counts			Networks	9	Counts			Networks	5	Counts			Networks	6	Counts			Networks	18	Counts			Networks	6	Counts
Mean Branch Length	0.672	microns			Mean Branch Length	0.616	microns			Mean Branch Length	0.643	microns			Mean Branch Length	0.773	microns			Mean Branch Length	0.863	microns			Mean Branch Length	0.851	microns			Mean Branch Length	0.678	microns			Mean Branch Length	0.647	microns
Median Branch Length	0.536	microns			Median Branch Length	0.361	microns			Median Branch Length	0.501	microns			Median Branch Length	0.633	microns			Median Branch Length	0.743	microns			Median Branch Length	0.743	microns			Median Branch Length	0.563	microns			Median Branch Length	0.567	microns
Length Standard Deviation	0.567	microns			Length Standard Deviation	0.706	microns			Length Standard Deviation	0.546	microns			Length Standard Deviation	0.649	microns			Length Standard Deviation	0.636	microns			Length Standard Deviation	0.612	microns			Length Standard Deviation	0.533	microns			Length Standard Deviation	0.465	microns
Mean Network Size (Branches)	14.182	Counts			Mean Network Size (Branches)	5	Counts			Mean Network Size (Branches)	12.8	Counts			Mean Network Size (Branches)	19.222	Counts			Mean Network Size (Branches)	42.2	Counts			Mean Network Size (Branches)	21.667	Counts			Mean Network Size (Branches)	11.278	Counts			Mean Network Size (Branches)	50.167	Counts
Median Network Size (Branches)	10	Counts			Median Network Size (Branches)	4	Counts			Median Network Size (Branches)	6	Counts			Median Network Size (Branches)	19	Counts			Median Network Size (Branches)	6	Counts			Median Network Size (Branches)	3	Counts			Median Network Size (Branches)	6	Counts			Median Network Size (Branches)	4	Counts
Network Size Standard Deviation	18.23	Counts			Network Size Standard Deviation	4.899	Counts			Network Size Standard Deviation	17.623	Counts			Network Size Standard Deviation	12.682	Counts			Network Size Standard Deviation	74.917	Counts			Network Size Standard Deviation	41.302	Counts			Network Size Standard Deviation	11.479	Counts			Network Size Standard Deviation	101.035	Counts
Mitochondrial Footprint	63.735	microns squared			Mitochondrial Footprint	43.258	microns squared			Mitochondrial Footprint	51.909	microns squared			Mitochondrial Footprint	76.715	microns squared			Mitochondrial Footprint	86.823	microns squared			Mitochondrial Footprint	67.774	microns squared			Mitochondrial Footprint	61.095	microns squared			Mitochondrial Footprint	94.635	microns squared
Individuals	26	Counts			Individuals	29	Counts			Individuals	31	Counts			Individuals	31	Counts			Individuals	19	Counts			Individuals	75	Counts			Individuals	79	Counts			Individuals	45	Counts
Networks	6	Counts			Networks	14	Counts			Networks	6	Counts			Networks	7	Counts			Networks	6	Counts			Networks	11	Counts			Networks	8	Counts			Networks	13	Counts
Mean Branch Length	0.797	microns			Mean Branch Length	0.809	microns			Mean Branch Length	0.785	microns			Mean Branch Length	0.724	microns			Mean Branch Length	0.787	microns			Mean Branch Length	0.541	microns			Mean Branch Length	0.592	microns			Mean Branch Length	0.667	microns
Median Branch Length	0.736	microns			Median Branch Length	0.66	microns			Median Branch Length	0.733	microns			Median Branch Length	0.638	microns			Median Branch Length	0.634	microns			Median Branch Length	0.442	microns			Median Branch Length	0.508	microns			Median Branch Length	0.46	microns
Length Standard Deviation	0.549	microns			Length Standard Deviation	0.777	microns			Length Standard Deviation	0.558	microns			Length Standard Deviation	0.518	microns			Length Standard Deviation	0.581	microns			Length Standard Deviation	0.411	microns			Length Standard Deviation	0.47	microns			Length Standard Deviation	0.588	microns
Mean Network Size (Branches)	31.167	Counts			Mean Network Size (Branches)	9.286	Counts			Mean Network Size (Branches)	32.5	Counts			Mean Network Size (Branches)	27.429	Counts			Mean Network Size (Branches)	39.167	Counts			Mean Network Size (Branches)	35.727	Counts			Mean Network Size (Branches)	39	Counts			Mean Network Size (Branches)	7.308	Counts
Median Network Size (Branches)	5	Counts			Median Network Size (Branches)	4	Counts			Median Network Size (Branches)	8	Counts			Median Network Size (Branches)	15	Counts			Median Network Size (Branches)	4	Counts			Median Network Size (Branches)	6	Counts			Median Network Size (Branches)	5	Counts			Median Network Size (Branches)	3	Counts
Network Size Standard Deviation	58.984	Counts			Network Size Standard Deviation	13.22	Counts			Network Size Standard Deviation	52.541	Counts			Network Size Standard Deviation	24.248	Counts			Network Size Standard Deviation	78.201	Counts			Network Size Standard Deviation	68.473	Counts			Network Size Standard Deviation	84.129	Counts			Network Size Standard Deviation	6.91	Counts
Mitochondrial Footprint	82.704	microns squared			Mitochondrial Footprint	68.595	microns squared			Mitochondrial Footprint	86.85	microns squared			Mitochondrial Footprint	79.352	microns squared			Mitochondrial Footprint	87.913	microns squared			Mitochondrial Footprint	82.964	microns squared			Mitochondrial Footprint	77.771	microns squared			Mitochondrial Footprint	48.218	microns squared
															Individuals	48	Counts			Individuals	30	Counts			Individuals	28	Counts			Individuals	32	Counts			Individuals	36	Counts
															Networks	9	Counts			Networks	9	Counts			Networks	13	Counts			Networks	5	Counts			Networks	7	Counts
															Mean Branch Length	0.76	microns			Mean Branch Length	0.732	microns			Mean Branch Length	0.768	microns			Mean Branch Length	0.811	microns			Mean Branch Length	0.875	microns
															Median Branch Length	0.643	microns			Median Branch Length	0.626	microns			Median Branch Length	0.605	microns			Median Branch Length	0.702	microns			Median Branch Length	0.767	microns
															Length Standard Deviation	0.582	microns			Length Standard Deviation	0.535	microns			Length Standard Deviation	0.664	microns			Length Standard Deviation	0.611	microns			Length Standard Deviation	0.652	microns
															Mean Network Size (Branches)	20.556	Counts			Mean Network Size (Branches)	25.778	Counts			Mean Network Size (Branches)	13.615	Counts			Mean Network Size (Branches)	26	Counts			Mean Network Size (Branches)	12.286	Counts
															Median Network Size (Branches)	6	Counts			Median Network Size (Branches)	5	Counts			Median Network Size (Branches)	15	Counts			Median Network Size (Branches)	14	Counts			Median Network Size (Branches)	4	Counts
															Network Size Standard Deviation	34.673	Counts			Network Size Standard Deviation	49.114	Counts			Network Size Standard Deviation	7.702	Counts			Network Size Standard Deviation	25.464	Counts			Network Size Standard Deviation	15.563	Counts
															Mitochondrial Footprint	73.515	microns squared			Mitochondrial Footprint	86.342	microns squared			Mitochondrial Footprint	78.673	microns squared			Mitochondrial Footprint	69.505	microns squared			Mitochondrial Footprint	54.828	microns squared

## Sheet: Fig 1h-1j, Cdk8 KD
Source data for Fig. 1h-1j, Cdk8 KD
Individuals	7	Counts		Individuals	8	Counts		Individuals	5	Counts		Individuals	6	Counts		Individuals	24	Counts		Individuals	4	Counts
Networks	1	Counts		Networks	1	Counts		Networks	2	Counts		Networks	1	Counts		Networks	2	Counts		Networks	1	Counts
Mean Branch Length	0.922	microns		Mean Branch Length	0.921	microns		Mean Branch Length	0.909	microns		Mean Branch Length	1.015	microns		Mean Branch Length	0.656	microns		Mean Branch Length	0.908	microns
Median Branch Length	0.831	microns		Median Branch Length	0.843	microns		Median Branch Length	0.704	microns		Median Branch Length	0.889	microns		Median Branch Length	0.496	microns		Median Branch Length	0.807	microns
Length Standard Deviation	0.497	microns		Length Standard Deviation	0.573	microns		Length Standard Deviation	0.556	microns		Length Standard Deviation	0.814	microns		Length Standard Deviation	0.376	microns		Length Standard Deviation	0.59	microns
Mean Network Size (Branches)	267	Counts		Mean Network Size (Branches)	152	Counts		Mean Network Size (Branches)	110	Counts		Mean Network Size (Branches)	199	Counts		Mean Network Size (Branches)	170.5	Counts		Mean Network Size (Branches)	244	Counts
Median Network Size (Branches)	267	Counts		Median Network Size (Branches)	152	Counts		Median Network Size (Branches)	110	Counts		Median Network Size (Branches)	199	Counts		Median Network Size (Branches)	170.5	Counts		Median Network Size (Branches)	244	Counts
Network Size Standard Deviation	0	Counts		Network Size Standard Deviation	0	Counts		Network Size Standard Deviation	104	Counts		Network Size Standard Deviation	0	Counts		Network Size Standard Deviation	159.5	Counts		Network Size Standard Deviation	0	Counts
Mitochondrial Footprint	85.082	microns squared		Mitochondrial Footprint	86.586	microns squared		Mitochondrial Footprint	80.395	microns squared		Mitochondrial Footprint	79.878	microns squared		Mitochondrial Footprint	94.204	microns squared		Mitochondrial Footprint	121.253	microns squared
Individuals	8	Counts		Individuals	10	Counts		Individuals	20	Counts		Individuals	13	Counts		Individuals	6	Counts		Individuals	4	Counts
Networks	1	Counts		Networks	2	Counts		Networks	6	Counts		Networks	1	Counts		Networks	1	Counts		Networks	1	Counts
Mean Branch Length	0.94	microns		Mean Branch Length	0.868	microns		Mean Branch Length	0.991	microns		Mean Branch Length	0.895	microns		Mean Branch Length	0.736	microns		Mean Branch Length	1.012	microns
Median Branch Length	0.826	microns		Median Branch Length	0.809	microns		Median Branch Length	0.81	microns		Median Branch Length	0.772	microns		Median Branch Length	0.592	microns		Median Branch Length	0.833	microns
Length Standard Deviation	0.709	microns		Length Standard Deviation	0.556	microns		Length Standard Deviation	0.593	microns		Length Standard Deviation	0.675	microns		Length Standard Deviation	0.401	microns		Length Standard Deviation	0.67	microns
Mean Network Size (Branches)	179	Counts		Mean Network Size (Branches)	87	Counts		Mean Network Size (Branches)	93.5	Counts		Mean Network Size (Branches)	163	Counts		Mean Network Size (Branches)	346	Counts		Mean Network Size (Branches)	222	Counts
Median Network Size (Branches)	179	Counts		Median Network Size (Branches)	87	Counts		Median Network Size (Branches)	93	Counts		Median Network Size (Branches)	163	Counts		Median Network Size (Branches)	346	Counts		Median Network Size (Branches)	222	Counts
Network Size Standard Deviation	0	Counts		Network Size Standard Deviation	84	Counts		Network Size Standard Deviation	101.897	Counts		Network Size Standard Deviation	0	Counts		Network Size Standard Deviation	0	Counts		Network Size Standard Deviation	0	Counts
Mitochondrial Footprint	79.338	microns squared		Mitochondrial Footprint	81.991	microns squared		Mitochondrial Footprint	106.972	microns squared		Mitochondrial Footprint	75.68	microns squared		Mitochondrial Footprint	84.569	microns squared		Mitochondrial Footprint	129.677	microns squared
Individuals	8	Counts		Individuals	13	Counts		Individuals	6	Counts		Individuals	15	Counts		Individuals	9	Counts		Individuals	33	Counts
Networks	3	Counts		Networks	2	Counts		Networks	1	Counts		Networks	1	Counts		Networks	3	Counts		Networks	9	Counts
Mean Branch Length	0.918	microns		Mean Branch Length	0.816	microns		Mean Branch Length	0.854	microns		Mean Branch Length	0.791	microns		Mean Branch Length	0.723	microns		Mean Branch Length	0.921	microns
Median Branch Length	0.696	microns		Median Branch Length	0.68	microns		Median Branch Length	0.755	microns		Median Branch Length	0.665	microns		Median Branch Length	0.64	microns		Median Branch Length	0.819	microns
Length Standard Deviation	0.541	microns		Length Standard Deviation	0.635	microns		Length Standard Deviation	0.536	microns		Length Standard Deviation	0.555	microns		Length Standard Deviation	0.495	microns		Length Standard Deviation	0.745	microns
Mean Network Size (Branches)	60	Counts		Mean Network Size (Branches)	92	Counts		Mean Network Size (Branches)	152	Counts		Mean Network Size (Branches)	169	Counts		Mean Network Size (Branches)	77.333	Counts		Mean Network Size (Branches)	9	Counts
Median Network Size (Branches)	40	Counts		Median Network Size (Branches)	92	Counts		Median Network Size (Branches)	152	Counts		Median Network Size (Branches)	169	Counts		Median Network Size (Branches)	3	Counts		Median Network Size (Branches)	4	Counts
Network Size Standard Deviation	54.924	Counts		Network Size Standard Deviation	88	Counts		Network Size Standard Deviation	0	Counts		Network Size Standard Deviation	0	Counts		Network Size Standard Deviation	105.123	Counts		Network Size Standard Deviation	11.065	Counts
Mitochondrial Footprint	109.305	microns squared		Mitochondrial Footprint	121.656	microns squared		Mitochondrial Footprint	121.432	microns squared		Mitochondrial Footprint	84.504	microns squared		Mitochondrial Footprint	98.934	microns squared		Mitochondrial Footprint	52.929	microns squared
Individuals	6	Counts		Individuals	9	Counts		Individuals	6	Counts		Individuals	6	Counts		Individuals	7	Counts		Individuals	12	Counts
Networks	2	Counts		Networks	1	Counts		Networks	1	Counts		Networks	3	Counts		Networks	1	Counts		Networks	2	Counts
Mean Branch Length	1.013	microns		Mean Branch Length	0.856	microns		Mean Branch Length	0.913	microns		Mean Branch Length	0.864	microns		Mean Branch Length	0.741	microns		Mean Branch Length	1.041	microns
Median Branch Length	0.979	microns		Median Branch Length	0.738	microns		Median Branch Length	0.782	microns		Median Branch Length	0.799	microns		Median Branch Length	0.689	microns		Median Branch Length	0.836	microns
Length Standard Deviation	0.616	microns		Length Standard Deviation	0.581	microns		Length Standard Deviation	0.602	microns		Length Standard Deviation	0.574	microns		Length Standard Deviation	0.464	microns		Length Standard Deviation	0.832	microns
Mean Network Size (Branches)	93	Counts		Mean Network Size (Branches)	152	Counts		Mean Network Size (Branches)	156	Counts		Mean Network Size (Branches)	52	Counts		Mean Network Size (Branches)	266	Counts		Mean Network Size (Branches)	55.5	Counts
Median Network Size (Branches)	93	Counts		Median Network Size (Branches)	152	Counts		Median Network Size (Branches)	156	Counts		Median Network Size (Branches)	4	Counts		Median Network Size (Branches)	266	Counts		Median Network Size (Branches)	55.5	Counts
Network Size Standard Deviation	86	Counts		Network Size Standard Deviation	0	Counts		Network Size Standard Deviation	0	Counts		Network Size Standard Deviation	68.591	Counts		Network Size Standard Deviation	0	Counts		Network Size Standard Deviation	44.5	Counts
Mitochondrial Footprint	99.593	microns squared		Mitochondrial Footprint	121.517	microns squared		Mitochondrial Footprint	81.352	microns squared		Mitochondrial Footprint	94.247	microns squared		Mitochondrial Footprint	84.453	microns squared		Mitochondrial Footprint	84.77	microns squared
Individuals	5	Counts		Individuals	9	Counts		Individuals	6	Counts		Individuals	8	Counts		Individuals	23	Counts		Individuals	8	Counts
Networks	2	Counts		Networks	2	Counts		Networks	1	Counts		Networks	1	Counts		Networks	2	Counts		Networks	2	Counts
Mean Branch Length	0.928	microns		Mean Branch Length	0.815	microns		Mean Branch Length	0.875	microns		Mean Branch Length	0.938	microns		Mean Branch Length	0.744	microns		Mean Branch Length	1.096	microns
Median Branch Length	0.81	microns		Median Branch Length	0.803	microns		Median Branch Length	0.761	microns		Median Branch Length	0.779	microns		Median Branch Length	0.551	microns		Median Branch Length	0.829	microns
Length Standard Deviation	0.552	microns		Length Standard Deviation	0.491	microns		Length Standard Deviation	0.61	microns		Length Standard Deviation	0.622	microns		Length Standard Deviation	0.471	microns		Length Standard Deviation	0.889	microns
Mean Network Size (Branches)	84	Counts		Mean Network Size (Branches)	96.5	Counts		Mean Network Size (Branches)	150	Counts		Mean Network Size (Branches)	300	Counts		Mean Network Size (Branches)	128.5	Counts		Mean Network Size (Branches)	61.5	Counts
Median Network Size (Branches)	84	Counts		Median Network Size (Branches)	96.5	Counts		Median Network Size (Branches)	150	Counts		Median Network Size (Branches)	300	Counts		Median Network Size (Branches)	128.5	Counts		Median Network Size (Branches)	61.5	Counts
Network Size Standard Deviation	40	Counts		Network Size Standard Deviation	86.5	Counts		Network Size Standard Deviation	0	Counts		Network Size Standard Deviation	0	Counts		Network Size Standard Deviation	125.5	Counts		Network Size Standard Deviation	58.5	Counts
Mitochondrial Footprint	74.931	microns squared		Mitochondrial Footprint	74.913	microns squared		Mitochondrial Footprint	70.366	microns squared		Mitochondrial Footprint	91.972	microns squared		Mitochondrial Footprint	90.762	microns squared		Mitochondrial Footprint	95.37	microns squared

## Sheet: Fig 1o
Source data for Fig. 1o using ImageJ
						area	mean	max	min	angle	length	Average				area	mean	max	min	angle	length	Average				area	mean	max	min	angle	length	Average			area	mean	max	min	angle	length	Average
white RNAi	Cdk8 RNAi	Cdk8	Cdk8 KD		1	110	57.743	44.725	71.569	-84.758	109.458				1	391	63.619	35	75.333	-89.265	390.032				1	88	57.779	24.667	73.333	-3.289	87.144			1	391	64.162	41	78.034	-1.175	390.082
67.2143	292.782	78.3773	206.682		2	32	47.262	18.172	67.215	-86.309	31.064				2	394	64.538	0	76.488	-88.98	393.062				2	106	60.077	24.333	73.638	-3.27	105.171			2	164	69.11	40	83.333	1.406	163.049
71.7886	240.448	75.0342	242.009		3	104	59.536	47.583	73.385	-88.332	103.044				3	306	70.598	32.667	79.165	-89.249	305.026				3	57	52.332	17.333	65.024	4.086	56.143			3	216	60.335	0	75	0	215
76.2076	275.134	63.3026	234.364		4	32	43.306	9.333	58.903	-84.472	31.145				4	84	67.85	0	74.671	-89.31	83.006	292.782			4	109	61.942	23.333	74.296	-2.121	108.074			4	155	52.16	34.667	62.422	176.655	154.263
69.5787	180.315	71.7348	244.744		5	133	62.809	48	75.361	-86.964	132.185				1	363	62.3	33.333	70.967	-90.633	362.022				5	75	40.89	24.667	48.712	-4.635	74.243			5	112	60.618	34	75.919	-1.032	111.018	206.682
97.7668	266.883	72.1253	395.899		6	35	51.363	14	68.99	-95.042	34.132				2	190	63.984	55.333	70.628	-90.606	189.011				6	66	43.653	20.333	58.333	-3.521	65.123			1	389	60.219	41	74.896	-2.509	388.372
56.1914	195.68	64.2415	219.816		7	48	62.962	9	81.382	-64.537	46.519				3	197	63.955	0	73.083	-92.045	196.125				7	31	39.252	19.333	48	3.814	30.067			2	102	61.485	39.373	69.64	0.567	101.005
104.345	198.612	62.0067	336.068		8	55	49.671	19.333	67.148	-31.329	53.852				4	309	71.269	55.667	78.462	-91.302	308.08				8	55	56.703	31.667	68.321	7.386	54.452			3	266	57.189	0	68.667	-2.377	265.228
90.3886	283.375	65.0951	285.364		9	65	65.913	0	84.417	-61.821	63.53	67.2143			5	148	32.001	7	42.426	-90.39	147.003	240.448			9	48	40.908	18.667	50.525	-28.217	46.53			4	303	62.603	0	80.082	-3.801	301.664
81.3363	159.592	83.1748	253.858		1	124	51.009	33.333	61.593	-94.648	123.406				1	372	64.566	47.333	80.213	-88.147	371.194				10	93	51.928	20.333	64.79	1.245	92.022			5	140	51.406	26.665	77.647	-118.413	138.708
85.6977	216.352	69.6917	282.224		2	60	50.608	23	59.362	-88.059	59.034				2	358	78.564	67.831	85	-90.802	357.035				11	111	56.783	22.667	72.394	2.603	110.114			6	124	53.459	38.333	71.384	-104.149	122.723
	1.56117e-08	0.0808973	8.01015e-09		3	57	47.593	13.667	58.06	-86.934	56.08				3	126	66.856	34.104	82.251	-92.748	125.144				12	70	57.506	26.333	71.333	-0.83	69.007			7	219	54.953	43.119	72.983	-6.311	218.323
	****	n.s	****		4	57	44.278	0	51.382	-79.695	55.902				4	248	74.702	28.333	85	-92.087	247.164	275.134			13	179	57.877	24.333	69.204	-4.522	177.553			8	401	66.845	0	84.873	-0.859	400.045	242.009
					5	135	50.901	18	60.667	-90	134				1	400	76.002	0	85	-91.005	399.061				14	70	55.724	28.667	63	0	69			1	247	69.571	0	85	1.863	246.13
					6	39	38.132	0	42.71	-76.329	38.079				2	260	66.943	0	79.139	-89.779	259.002				15	32	38.985	13.333	48	-1.848	31.016	78.3773		2	117	77.741	35	85	-179.506	116.004
					7	84	47.019	16.333	58.437	-75.292	82.71				3	198	62.07	30	72.08	-90.872	197.023				1	55	39.172	20.333	50.074	-2.121	54.037			3	316	81.447	29.333	85	-0.546	315.014
					8	73	42.604	28.333	49	-97.224	71.568				4	129	57.533	13	69.062	-89.105	128.016				2	55	47.817	34.667	55.852	-5.29	54.231			4	370	42.567	17.333	67.949	0.776	369.034
					9	26	33.765	0	39.333	-99.09	25.318	71.7886			5	135	63.726	39.667	75.667	-90	134				3	66	58.086	33.333	66.333	0	65			5	110	55.839	24.333	73	0	109
					1	121	66.562	25.333	81	-94.764	120.416				6	158	70.268	28.667	81.036	-91.095	157.029				4	114	67.658	47.667	78.048	21.801	113.088			6	252	33.204	17.333	44.667	0	251	234.364
					2	141	75.13	58.333	85	-90	140				7	87	74.877	49	83.465	87.337	86.093				5	111	67.094	15	83.391	-14.797	109.636			1	315	66.174	31.667	84.004	0.182	314.002
					3	53	65.529	28.333	80.333	-94.399	52.154				8	83	68.872	38.333	80.187	85.121	82.298	180.315			6	150	73.349	46.667	85	-1.922	149.084			2	123	61.145	18.667	75.033	0.939	122.016
					4	44	64.683	32.667	81.478	-69.444	42.72				1	169	63.099	32.667	73.541	-97.505	168.443				7	56	60.551	24.667	72.345	1.042	55.009			3	171	40.455	20.641	53.341	0.337	170.003
					5	74	71.414	48.667	85	-90	73				2	216	54.245	0	68.906	-101.519	215.337				8	59	56.787	24.667	67.333	-3.945	58.138			4	276	58.387	16.667	85	1.25	275.065
					6	75	65.355	25	77.415	-97.8	73.682				3	286	68.461	52	78.601	-96.451	284.803				9	78	69.086	26	84.728	-9.707	77.104			5	90	59.263	0	85	1.287	89.022
					7	64	63.606	24.333	75.698	-100.061	62.968				4	400	65.56	25.333	78.662	-98.069	398.95	266.883			10	77	59.671	39	67.526	6.009	76.42			6	346	46.07	16.367	85	0.166	345.001
					8	46	55.274	26.333	70.501	-79.695	44.721	76.2076			1	345	5196.24	3896	5953.74	-89.334	344.023				11	75	55.548	30.667	65.18	-7.028	73.553			7	399	64.069	0	85	1.295	398.102	244.744
					1	64	58.271	35.667	68.741	-101.842	63.348				2	141	5465.4	3948.97	6149.71	-91.228	140.032				12	57	51.439	27.333	62.738	-4.086	56.143			1	396	68.251	32.667	83.996	-86.659	394.671
					2	107	49.106	0	65.61	-85.684	106.301				3	143	5042.85	2676	5825.18	-91.21	142.032				13	69	54.197	28.667	65.123	2.526	68.066			2	398	58.954	35.484	73.896	-88.557	397.126	395.899
					3	78	61.716	16	75.025	56.104	77.104				4	245	2303.38	1258.49	3126.39	-95.407	244.086				14	100	64.055	43.667	75.596	1.157	99.02			1	73	56.821	28.667	75.528	-86.028	72.173
					4	73	52.474	6.333	62.667	-123.69	72.111				5	109	4321.95	0	5432.53	-93.708	108.227	195.68			15	40	52.448	25.333	62.308	-1.469	39.013			2	273	74.518	43.667	85	-91.053	272.046
					5	46	50.8	27.333	61.013	-78.44	44.911				1	189	61.239	36	73.36	-5.498	187.864				16	69	55.812	33.667	67.039	1.685	68.029			3	316	61.258	22.333	76.156	-92.182	315.228	219.816
					6	79	44.996	15.667	59.757	-114.261	77.878				2	194	52.278	30	63.522	-5.06	192.751				17	77	42.646	22.333	54.596	6.843	75.538			1	507	56.331	43.644	74.033	-51.817	506.333
					7	46	40.469	0	49.556	-97.595	45.398	69.5787			3	265	57.902	32.667	65.667	-3.468	264.484				18	80	73.817	34	85	-7.306	78.638			2	303	51.579	27	63.333	-51.459	301.728
					1	56	72.006	61.333	82	-90	55				4	121	44.064	19	57.133	-3.814	120.266				19	57	71.766	59	79.639	-10.305	55.902	75.0342		3	201	47.667	0	62.75	-46.012	200.142	336.068
					2	74	72.31	38.333	85	-93.136	73.11				5	141	46.278	24	55.167	-2.862	140.175				1	87	43.399	31	47.434	-0.666	86.006			1	334	53.891	0	66.021	-41.834	332.848
					3	56	73.369	0	81.745	-88.958	55.009				6	179	58.77	34.064	73.581	-1.931	178.101				2	79	44.01	27.667	53.667	-2.936	78.102			2	163	42.016	9.667	55.975	-40.754	162.373
					4	200	70.885	0	85	-93.164	199.304				7	218	62.334	47.333	70.645	-1.584	217.083				3	50	38.714	22	49.327	2.337	49.041			3	441	53.956	0	85	-50.344	440.32
					5	181	73.81	0	84.6	-92.545	180.178				8	289	77.596	51.889	85	-1.989	288.174	198.612			4	52	27.619	0	31.667	7.815	51.478			4	207	47.267	0	62.06	-47.165	205.915	285.364
					6	25	62.627	45.333	71.667	90	24	97.7668			1	398	54.834	25.5	68.232	1.587	397.152				5	72	38.995	23.667	47	0	71			1	265	53.75	22.333	70.291	4.132	263.685
					1	59	64.322	26.333	82.759	-69.677	57.585				2	235	57.223	24.667	69.333	1.958	234.137				6	36	44.511	27.333	59	1.637	35.014			2	102	65.64	0	75.686	-1.701	101.045
					2	63	61.804	39.333	77.028	-119.055	61.774				3	278	70.443	42.359	82.297	3.938	276.653				7	34	25.706	19	30.667	0	33			3	401	70.684	0	83.28	1.718	400.18
					3	32	52.282	17	61.516	-69.228	31.016				4	129	67.37	0	82.333	-1.79	128.062				8	77	38.544	8	49.846	-5.262	76.322			4	233	62.111	38.667	76.471	-3.207	232.364
					4	25	51.35	0	64.738	-56.976	23.854				5	311	63.539	27.333	75	1.663	310.131				9	85	55.21	34.333	65.429	-4.086	84.214			5	165	64.101	0	85	-4.56	163.518
					5	51	51.735	0	67.595	-115.017	49.659				6	355	43.049	0	55.299	1.456	354.114	283.375			10	43	34.315	18	46	2.726	42.048			6	363	60.064	0	85	2.531	362.353	253.858
					6	152	53.305	0	68.606	-94.953	150.562				1	157	55.345	39.333	62.962	-91.102	156.029				11	104	44.779	24	54.667	0	103			1	200	62.498	45.333	72.961	-14.524	199.372
					7	62	54.954	38.951	72.131	175.314	61.205				2	168	58.494	40.104	65.516	-83.47	167.084				12	100	45.897	28.333	55.333	180	99			2	311	57.782	30.667	73.548	-14.931	310.483
					8	36	36.254	5.667	52.086	-101.634	34.713				3	220	57.004	51.813	63.983	-91.308	219.057				13	38	45.912	33	51.333	0	37			3	407	42.55	17.333	57.644	-15.131	406.079
					9	36	51.56	9.333	70.143	98.13	35.355	56.1914			4	166	57.792	0	65.374	-91.736	165.076				14	42	52.611	35.333	63.561	-1.397	41.012	63.3026		4	214	54.251	0	78.502	-14.689	212.96	282.224
					1	141	80.772	43.667	85	-92.045	140.089				5	65	49.821	26.667	59.333	-90	64				1	53	51.371	15.333	64.333	180	52
					2	57	65.317	10.667	84.833	-97.125	56.436				6	124	45.428	22.393	58.057	-124.725	122.886				2	66	57.888	29.333	68.723	3.521	65.123
					3	58	71.02	0	85	-86.987	57.079				7	224	53.971	0	60.167	-90.514	223.009	159.592			3	60	53.565	41.333	59.281	-66.93	58.694			Cdk8 KD IFM 29C
					4	200	75.266	0	85	-92.015	199.123				1	371	59.955	41.333	68.811	-89.071	370.049				4	80	62.345	39	75.954	14.744	78.588
					5	70	57.648	20	73	-90	69	104.345			2	156	56.071	45.641	63.667	-89.63	155.003				5	58	53.873	22.333	63.421	13.299	56.515
					1	124	39.993	24	51.171	-84.89	123.491				3	125	51.255	40.293	59.909	-89.538	124.004	216.352			6	57	42.912	24	55.333	180	56
					2	90	38.531	0	46.442	-84.864	89.359														7	73	48.836	31.667	60.333	180	72
					3	46	45.267	18.333	54.511	88.727	45.011														8	68	48.554	39.333	54	180	67
					4	153	46.864	19.667	57.294	-88.116	152.082														9	100	66.19	0	75.559	2.891	99.126
					5	43	34.713	0	42	-90	42	90.3886													10	49	62.295	0	75.338	12.011	48.052
					1	123	65.027	30.333	75.915	-84.336	121.594														11	76	47.632	19.667	59.84	-170.036	75.133
					2	99	76.848	0	85	-88.247	98.046														12	82	43.81	28	53.716	176.468	81.154
					3	44	72.038	50.667	83.388	87.337	43.046														13	124	53.527	19.667	65.945	10.763	123.167	71.7348
					4	40	61.397	47.564	70.667	85.601	39.115														1	93	46.655	14.667	61.746	0.623	92.005
					5	144	81.389	66.084	85	-91.202	143.031														2	61	46.831	20.667	53.333	20.556	59.808
					6	44	77.865	0	85	-95.315	43.186	81.3363													3	63	55.167	21.667	65.668	31.122	61.911
					1	67	68.218	39.667	84.682	-92.603	66.068														4	47	49.569	32	57	-42.357	46.011
					2	84	56.19	0	67.791	-87.93	83.054														5	94	58.432	42.206	65.269	-59.036	93.295
					3	70	57.922	0	69.203	-91.66	69.029														6	54	53.503	34.667	58.805	-34.287	53.254
					4	156	59.001	0	70.129	-89.261	155.013														7	57	47.522	27.667	56.917	24.274	55.946
					5	57	65.377	16	85	44.275	55.866														8	95	63.418	32.333	73.833	47.153	94.112
					6	95	58.389	9	74.262	-96.137	93.536														9	59	53.581	32.333	65.167	61.232	58.181
					7	78	44.068	0	54	-95.194	77.318	85.6977													10	90	65.22	28.667	79.67	-28.301	88.589
																									11	50	55.863	40	61.974	-53.366	48.6
					mitoGFP white RNAi IFM 29C										Cdk8 RNAi IFM 29C										12	79	60.997	39.333	70.872	-94.399	78.23
																									13	87	51.67	25.667	61.389	-31.651	85.755
																									14	60	47.003	21	56.288	-28.301	59.059
																									15	102	55.098	29.667	67.003	-36.529	100.802	72.1253
																									1	79	52.857	19	65.359	-11.023	78.447
																									2	80	57.204	23.333	68	0	79
																									3	48	34.819	16.667	44	0	47
																									4	49	34.639	18.333	44.333	0	48
																									5	56	45.196	22	56.333	0	55
																									6	105	59.546	13.333	74	0	104
																									7	82	66.393	18	84	-0.707	81.006
																									8	81	58.402	29	71.963	22.73	80.231
																									9	62	51.538	26.333	58.674	-30.324	61.4
																									10	78	59.074	18.333	71.048	-35.972	76.609
																									11	54	50.669	33.333	58.346	2.161	53.038
																									12	49	55.191	26.333	63.667	39.958	48.27
																									13	47	47.854	0	57.13	52.125	45.607
																									14	43	25.69	13.333	32.333	47.911	41.773	64.2415
																									1	89	63.285	47	75.148	-89.349	88.006
																									2	77	62.46	39	71.053	-86.987	76.105
																									3	52	55.152	48.301	61.347	-76.504	51.42
																									4	60	52.933	34.667	58.278	-71.259	59.135
																									5	54	44.187	27	50.161	-75.7	52.631
																									6	81	57.979	41	66.324	13.69	80.281
																									7	73	48.178	25.667	59.263	20.462	71.512
																									8	60	48.899	33.667	58.362	63.004	59.481
																									9	43	54.333	45	58	-90	42
																									10	52	55.986	27	70.392	-70.498	50.922
																									11	48	63.127	52.333	75.333	-71.565	47.434
																									12	49	55.235	40.917	63.153	-92.386	48.042
																									13	78	63.223	35.667	74.489	-115.241	77.389
																									14	67	50.358	37.667	58.212	48.077	65.856
																									15	61	49.951	29	60.606	57.894	60.208
																									16	63	47.426	0	56.333	-73.034	61.685	62.0067
																									1	70	52.719	34.667	58.58	-85.03	69.26
																									2	49	28.233	16	32	-86.424	48.094
																									3	85	50.954	29	60.333	-87.955	84.054
																									4	63	28.08	21.333	32.376	-89.076	62.008
																									5	51	18.135	14.667	22.834	-55.67	49.649
																									6	92	37.868	20.667	48.908	-93.145	91.137
																									7	63	25.164	13.667	32.849	39.806	62.482
																									8	54	31.319	18.333	43.754	38.157	53.413
																									9	97	36.481	17.333	49.333	88.21	96.047
																									10	53	36.631	22	42.731	40.365	52.498
																									11	62	38.646	24.333	48.804	-124.992	61.033
																									12	70	48.622	29	57.155	94.145	69.181
																									13	73	48.6	25.667	61.668	80.407	72.007
																									14	60	50.369	34.333	58.372	79.261	59.034
																									15	48	22.463	11.667	26.631	81.347	46.53	65.0951
																									1	76	49.425	23.333	58.564	-29.65	74.793
																									2	57	50.222	23	64.702	15.524	56.045
																									3	90	53.585	17.333	68.277	1.931	89.051
																									4	101	41.066	22.333	52.63	6.911	99.725
																									5	133	52.867	25	63.739	-6.1	131.746
																									6	88	39.033	16	58.609	-29.501	87.321
																									7	201	42.627	15	54.44	-1.718	200.09
																									8	74	30.459	25.333	34.333	0	73
																									9	48	32.49	22	38.709	1.219	47.011
																									10	53	42.557	36	46.342	70.866	51.865
																									11	65	38.639	17.333	52.594	-55.814	64.07
																									12	56	56.802	34.333	68.164	-91.042	55.009
																									13	53	39.446	19.333	48.936	-71.917	51.546	83.1748
																									1	122	42.268	21	54.579	-0.474	121.004
																									2	58	58.608	34	66.076	1.005	57.009
																									3	82	56.958	28.667	70.605	1.414	81.025
																									4	69	49.361	17.667	64.255	-6.71	68.469
																									5	86	73.153	29.667	85	-22.051	85.235
																									6	63	49.831	21.667	58.768	-50.194	62.482
																									7	76	46.714	21	59.691	-27.937	74.706
																									8	42	38.17	18.333	47.318	-18.435	41.11
																									9	41	57.327	38.667	63.669	-39.987	40.46
																									10	64	51.389	24.333	65	-2.726	63.071
																									11	73	61.029	26.667	76.407	-1.591	72.028
																									12	115	61.666	28.667	73.871	-23.86	113.719
																									13	29	19.726	9.333	24.437	-27.474	28.178
																									14	28	61.588	47	65.835	-70.201	26.571
																									15	111	62.539	32	73.758	-22.38	110.309	69.6917
																									Cdk8 ORF IFM 29C

## Sheet: Fig. 1p
Source data for Fig. 1p maunal scoring
white RNAi	Cdk8 RNAi	Cdk8	Cdk8 KD
9	4	15	5
9	5	19	8
8	4	14	6
7	8	13	7
6	4	15	2
9	5	14	3
5	8	16	3
5	6	15	4
6	7	13	6
7	3	15	4
	0.037068	4.28292e-09	0.00948678
	*	****	**
