# Supplementary material for: Cdk8/CDK19 promotes mitochondrial fission through Drp1 phosphorylation and can phenotypically suppress pink1 deficiency in Drosophila
Source: Nat Commun. 2024 Apr 18;15:3326. doi: 10.1038/s41467-024-47623-8 (PMC11026413; doi:10.1038/s41467-024-47623-8)
Supplement: Supplementary file 3 — Source data [file 41467_2024_47623_MOESM3_ESM.zip › Source data Fig. 2.xlsx]

## Sheet: Fig 2b
Fig. 2b source data
Relative mitochondria footprint
	elav>control RNAi	elav>Cdk8 RNAi
	89226	98761
	45526	88521
	60179	101812
	49836	118343
	103967	113130
	79216

## Sheet: Fig 2c
Fig. 2c source data
Relative branch length
	elav>control RNAi	elav>Cdk8 RNAi
	0.828	1.247
	0.795	0.603
	1.095	1.429
	0.966	1.046
	1.184	0.9
	1.018

## Sheet: Fig 2d
Fig. 2d source data
Relative Hsp/Actin
	elav>control RNAi	elav>Cdk8 RNAi
	1	1.56296
	1	1.45312
	1	1.69843

## Sheet: Fig 2e
Fig. 2e source data
Relative ATP level
	elav>control RNAi	elav>Cdk8 RNAi
	1	0.594116
	1	0.65076
	1	0.592956
	1	0.487531
	1	0.517502
	1	0.592887
