# Supplementary material for: Cdk8/CDK19 promotes mitochondrial fission through Drp1 phosphorylation and can phenotypically suppress pink1 deficiency in Drosophila
Source: Nat Commun. 2024 Apr 18;15:3326. doi: 10.1038/s41467-024-47623-8 (PMC11026413; doi:10.1038/s41467-024-47623-8)
Supplement: Supplementary file 3 — Source data [file 41467_2024_47623_MOESM3_ESM.zip › Source data Fig. 3.xlsx]

## Sheet: Fig 3c
Fig. 3c source data
Phtoreceptors: Relative size of mitochondria						Phtoreceptors: # of mitodhondria per omatida						Lamina: # of mitochondria per ommatidia
	Rh1/control RNAi	Rh1/cdk8 RNAi/mCherry	Rh1/cdk8 RNAi/UASCDK19			Rh1/control RNAi	Rh1/cdk8 RNAi/mCherry	Rh1/cdk8 RNAi/UASCDK19				Rh1/control RNAi	Rh1/cdk8 RNAi/mCherry	Rh1/cdk8 RNAi/UASCDK19
	1.43	0.615	1.09			38	63	43				14	16	14
	2.4825	0.6325	1.365			39	55	44				11	18	19
	1.065	0.6025	1.895			39	55	44				18	10	11
	0.79	0.92	0.845			33	59	52				12	7	13
	0.95	0.82	1.0425			40	48	32				19	14	15
	0.87	0.905	0.9675			37	72	39				15	10	18
	1.005	0.2975	0.91			33	58	39				8	13	10
	0.8375	0.4075	0.875									20	11	8
	0.8475	0.5275	1.565									25	13	16
	1.7	0.42	1.99									24	13
	1.0825	0.495	0.6075
	1.285	0.7275	2.16
	1.38	0.99	0.695
	3.3625	0.61	0.93
	2.0475	0.29	0.5175
	1.08	0.735	1.075
	1.58	0.72	0.94
	0.58	0.3325	3.225
	1.4575	1.1475	1.17
	2.185	0.745	1.0025
	0.7175	0.7	0.9325
	1.2925	0.995	0.625
	1.9325	0.325	0.665
	1.71	0.6	0.8325
	1.9375	0.525	1.165
	2.41	0.56	0.615
	1.3325	0.4925	1.4625
	1.19	0.4975	1.345
	1.93	1.59	0.33
	1.2575	0.4575	1.5825
	1.48	0.955	1.2125
	1.74	0.9675	0.96
	2.3725	1.145	1.1225
	1.775	0.7825	0.67
	1.08	1.0075	0.8
	2.23	0.3225	1.4075
	0.665	0.4275	3.765
	0.6125	0.4525	0.8925
	2.645	0.46	2.385
	1.6275	0.2775	2.5125
	1.6175	1.0225	0.7025
	1.345	0.375	1.0875
	3.1	0.3	1.5025
	2.205	0.89	0.585
	1.605	0.4525	0.78
	1.2525	0.8125	0.775
	3.27	0.3425	0.7925
	1.2775	0.5325	1.1675
	2	0.46	1.3025
	2.9925	0.355	0.93
	3.45	1.035	0.5625
	3.4125	0.3075	0.5475
	1.08	1.0325	0.61
	1.6175	1.02	1.325
	0.845	0.3825	2.295
	1.78	0.5175	0.74
	1.0175	1.8025	1.0825
		0.845	1.01
		0.875	1.525
		2.9725	0.7
		0.5675	0.99
		0.425	1.065
		0.4675	2.6575
		1.0175	0.9875
		0.515	0.6175
		0.52	0.8975
		1.8325	0.7475
		0.515	0.9475
		1.085	3.095
		0.7125	0.655
		0.8	1.505
		0.6075	1.4
		1.135	1.6275
		1.2175	0.6175
		0.2225	1.955
		0.61	1.65
		1.1625	2.275
		0.67	1.02
		0.53	1.1525
		0.645	0.885
		0.6725	1.26
		1.0475	1.055
		0.76	1.3425
		0.945	1.0825
		0.7625	2.3325
		0.475	0.595
		0.6625	0.7675
		0.915	0.485
		0.41	1.3525
		0.7675	0.765
		0.69	1.1875
		0.4025	0.6375
		2.18	0.7
		1.1925	1.3475
		0.555	1.1675
		0.9625	0.7375
		0.555	1.5275
		0.6625	2.505
		1.0425	1.06
		1.2225	1.4275
		1.125	1.295
		0.6925	1.555
		0.255	0.505
		0.96	0.915
		1.2325	1.4075
		1.2725	1.6975
		0.3675	0.965
		0.7475	1.68
		0.5025	0.7875
		1.7925	1.3575
		0.8175	0.9525
		0.3125	1.235
		1.0925	1.34
		0.7075	2.31
		0.405	1
		0.8675	1.2875
		0.855	1.695
		1.17	1.5325
		0.66	1.2175
		1.0025	1.28
		1.1375	1.5575
		0.665	3.525
		0.9275	0.5575
		0.6475	1.3025
		0.975	0.6175
		0.455	0.8025
		0.385	1.655
		0.605	1.2375
		0.9425	0.685
		0.89	1.8325
		0.4675	1.735
		1.1175	2.035
		0.3	1.5175
		0.5925	1.1025
		0.965	0.81
		0.645	0.6575
		0.6	1.73
		1.41	0.69
		1.6	0.5925
		1.33	1.46
		0.915	0.8075
		1	1.685
		0.9725	1.22
		1.105	0.6575
		0.5975	0.67
		0.6725
		0.4025
		1.7725
		0.84
		1.09
		0.775
		1.1025
		0.8475
		0.635
		1.115
		1.0725
		0.9375
		0.6925
		1.0425
		0.875
		0.515
		0.39
		0.5675
		0.875
		0.3025
		1.2875
		0.4075
		0.33
