# Supplementary material for: Cdk8/CDK19 promotes mitochondrial fission through Drp1 phosphorylation and can phenotypically suppress pink1 deficiency in Drosophila
Source: Nat Commun. 2024 Apr 18;15:3326. doi: 10.1038/s41467-024-47623-8 (PMC11026413; doi:10.1038/s41467-024-47623-8)
Supplement: Supplementary file 3 — Source data [file 41467_2024_47623_MOESM3_ESM.zip › Source data Fig. 6.xlsx]

## Sheet: Fig.6a
Fig. 6a source data
uncropped blots
	Mhc>UAS-Drp1-HA + Cdk8::GFP

## Sheet: Fig 6b
Fig. 6b source data
uncropped blots
											Rep1-Rep3
											Tubulin
											Mef2>white RNAi	11676.3	33.417	1			12440.6	29.221	1			11210.5	29.473	1
											Mef2>Cdk8 RNAi	12937.5	37.026	1.108			15495.5	36.396	1.24554			16868.4	44.348	1.5047
											Mef2>Cdk8-HA	10327.9	29.557	0.88449			14638.8	34.384	1.17669			9957.68	26.179	0.888237
											pDrp1
											Mef2>white RNAi	5160.17	28.341	1	1		3387.87	16.782	1	1		4413.75	18.669	1	1
											Mef2>Cdk8 RNAi	3081	16.922	0.597085	0.538886		3263.47	16.166	0.963294	0.773393		3391.77	14.346	0.76844	0.510693
											Mef2>Cdk8	9966.33	54.737	1.93137	2.1836		13536.4	67.053	3.99553	3.39557		15836.5	66.985	3.58803	4.0395
											Drp1
											Mef2>white RNAi	22177.9	37.904	1	1		13973.5	33.867	1	1		15359.3	43.968	1	1
											Mef2>Cdk8 RNAi	19312.1	33.006	0.870779	0.785902		14873.3	36.048	1.0644	0.854567		10376	29.703	0.675559	0.448966
											Mef2>Cdk8	17021.2	29.091	0.767492	0.867722		12412.6	30.084	0.888298	0.754914		9197.44	26.329	0.598822	0.674169
											pDrp1 (Rep1-Rep3)				Average	STDEV	Ttest
											Mef2>white RNAi	1	1	1	1	0
											Mef2>Cdk8 RNAi	0.538886	0.773393	0.510693	0.607658	0.144222	0.00922677
											Mef2>Cdk8	2.1836	3.39557	4.0395	3.20622	0.942329	0.01541
											Drp1 (Rep1-Rep3)				Average	STDEV	Ttest
											Mef2>white RNAi	1	1	1	1	0
											Mef2>Cdk8 RNAi	0.785902	0.854567	0.448966	0.696478	0.217084	0.0726282	n.s
											Mef2>Cdk8	0.867722	0.754914	0.674169	0.765602	0.0972181	0.641175	n.s

## Sheet: Fig 6c
Fig. 6c source data
uncropped blots
						Myc (Cdk8)
						no ATP		18306.3	48.434		23568.3	45.643		20916.6	48.507
						ATP added		19489.9	51.566		28068.3	54.357		22204.1	51.493
						Drp1
						no ATP		15378.5	55.905		18305	51.341		19787.7	54.425
						ATP added		12129.5	44.095		17348.6	48.659		16570.1	45.575
						pDrp1
						no ATP		2671.07	46.86		1522.25	36.117		4492.32	43.336
						ATP added		3029.04	53.14		2692.56	63.883		5874.01	56.664
						pDrp1/Drp1				Average	STDEV	Ttest
						no ATP	0.838208	0.703473	0.796252	0.779311	0.0689465
						ATP added	1.20513	1.31287	1.24331	1.25377	0.0546288	0.000730962
