# Supplementary material for: Cdk8/CDK19 promotes mitochondrial fission through Drp1 phosphorylation and can phenotypically suppress pink1 deficiency in Drosophila
Source: Nat Commun. 2024 Apr 18;15:3326. doi: 10.1038/s41467-024-47623-8 (PMC11026413; doi:10.1038/s41467-024-47623-8)
Supplement: Supplementary file 3 — Source data [file 41467_2024_47623_MOESM3_ESM.zip › Source data Fig. 7.xlsx]

## Sheet: Fig 7a
Fig. 7a source data
Life-span: survival: two groups
	Days	elav>control RNAi	elav>Cdk8 RNAi;UAS-LacZ	elav>Cdk8 RNAi;UAS-CDK19 WT	elav>Cdk8 RNAi;UAS-CDK19 delta NLS
	0
	0
	0
	0
	0
	0
	0
	0
	0
	0
	0
	0
	0
	0
	3
	3
	3
	3
	3
	3
	3
	3
	3
	3
	3
	3
	3
	3
	6
	6
	6
	6
	6
	6
	6
	6
	6
	6
	6
	6
	6
	6
	9
	9
	9
	9
	9
	9
	9
	9
	9
	9
	9
	9
	9
	9
	12
	12
	12
	12
	12
	12
	12
	12
	12
	12
	12
	12
	12
	12
	15	1
	15	1
	18	1
	18	1
	18	1
	18	1
	18	1
	18	1
	18	1
	18	1
	18	1
	18	1
	18	1
	18	1
	18	1
	18	1
	21	1
	21	1
	21	1
	21	1
	21	1
	21	1
	21	1
	21	1
	21	1
	21	1
	21	1
	21	1
	21	1
	21	1
	18	1
	18	1
	18	1
	18	1
	18	1
	18	1
	18	1
	18	1
	18	1
	18	1
	18	1
	18	1
	18	1
	18	1
	18	1
	18	1
	18	1
	18	1
	18	1
	18	1
	18	1
	18	1
	18	1
	18	1
	18	1
	18	1
	18	1
	18	1
	21	1
	21	1
	21	1
	21	1
	21	1
	21	1
	21	1
	21	1
	21	1
	21	1
	21	1
	21	1
	21	1
	21	1
	21	1
	21	1
	21	1
	21	1
	21	1
	21	1
	21	1
	21	1
	21	1
	21	1
	21	1
	21	1
	21	1
	21	1
	21	1
	21	1
	21	1
	21	1
	21	1
	21	1
	21	1
	21	1
	21	1
	21	1
	21	1
	21	1
	21	1
	21	1
	24	1
	24	1
	24	1
	24	1
	24	1
	24	1
	24	1
	24	1
	24	1
	24	1
	24	1
	24	1
	24	1
	24	1
	24	1
	24	1
	24	1
	24	1
	24	1
	24	1
	24	1
	24	1
	24	1
	24	1
	24	1
	24	1
	24	1
	24	1
	24	1
	24	1
	24	1
	24	1
	24	1
	24	1
	24	1
	24	1
	24	1
	24	1
	24	1
	24	1
	24	1
	24	1
	24	1
	24	1
	24	1
	24	1
	24	1
	24	1
	24	1
	24	1
	24	1
	24	1
	24	1
	24	1
	24	1
	24	1
	24	1
	24	1
	24	1
	24	1
	24	1
	24	1
	24	1
	24	1
	24	1
	24	1
	24	1
	24	1
	24	1
	24	1
	24	1
	24	1
	24	1
	24	1
	24	1
	24	1
	24	1
	24	1
	24	1
	24	1
	24	1
	24	1
	24	1
	24	1
	24	1
	24	1
	24	1
	24	1
	24	1
	24	1
	24	1
	24	1
	24	1
	24	1
	24	1
	24	1
	24	1
	24	1
	24	1
	24	1
	24	1
	24	1
	24	1
	24	1
	24	1
	24	1
	24	1
	24	1
	24	1
	24	1
	24	1
	24	1
	24	1
	24	1
	24	1
	24	1
	24	1
	24	1
	24	1
	24	1
	27	1
	27	1
	27	1
	27	1
	27	1
	27	1
	27	1
	27	1
	27	1
	27	1
	27	1
	27	1
	27	1
	27	1
	27	1
	27	1
	27	1
	27	1
	27	1
	27	1
	27	1
	27	1
	27	1
	27	1
	27	1
	27	1
	27	1
	27	1
	27	1
	27	1
	27	1
	27	1
	27	1
	27	1
	27	1
	27	1
	27	1
	27	1
	27	1
	27	1
	27	1
	27	1
	27	1
	27	1
	27	1
	27	1
	27	1
	27	1
	30	1
	30	1
	30	1
	30	1
	30	1
	30	1
	30	1
	30	1
	3		1
	3		1
	3		1
	3		1
	3		1
	3		1
	3		1
	3		1
	3		1
	3		1
	3		1
	3		1
	3		1
	3		1
	3		1
	3		1
	3		1
	3		1
	3		1
	3		1
	3		1
	3		1
	3		1
	3		1
	6		1
	6		1
	6		1
	6		1
	6		1
	6		1
	6		1
	6		1
	6		1
	6		1
	6		1
	6		1
	6		1
	6		1
	6		1
	6		1
	6		1
	6		1
	6		1
	6		1
	6		1
	6		1
	6		1
	6		1
	6		1
	6		1
	6		1
	6		1
	6		1
	6		1
	6		1
	6		1
	6		1
	6		1
	6		1
	6		1
	6		1
	6		1
	6		1
	6		1
	6		1
	6		1
	6		1
	6		1
	6		1
	6		1
	6		1
	6		1
	6		1
	6		1
	6		1
	6		1
	6		1
	6		1
	6		1
	6		1
	6		1
	6		1
	6		1
	6		1
	6		1
	6		1
	6		1
	6		1
	6		1
	6		1
	6		1
	6		1
	6		1
	6		1
	6		1
	6		1
	6		1
	6		1
	6		1
	6		1
	6		1
	6		1
	6		1
	6		1
	6		1
	6		1
	6		1
	6		1
	6		1
	6		1
	6		1
	9		1
	9		1
	9		1
	9		1
	9		1
	9		1
	9		1
	9		1
	9		1
	9		1
	9		1
	9		1
	9		1
	9		1
	9		1
	9		1
	9		1
	9		1
	9		1
	9		1
	9		1
	9		1
	9		1
	9		1
	9		1
	9		1
	9		1
	9		1
	9		1
	9		1
	9		1
	9		1
	9		1
	9		1
	9		1
	9		1
	9		1
	9		1
	9		1
	9		1
	9		1
	9		1
	9		1
	9		1
	9		1
	9		1
	9		1
	9		1
	9		1
	9		1
	9		1
	9		1
	9		1
	9		1
	9		1
	9		1
	12		1
	12		1
	15		1
	15		1
	6			1
	6			1
	9			1
	12			1
	12			1
	12			1
	15			1
	15			1
	15			1
	15			1
	15			1
	15			1
	15			1
	15			1
	15			1
	15			1
	15			1
	15			1
	15			1
	15			1
	15			1
	15			1
	15			1
	15			1
	15			1
	15			1
	15			1
	15			1
	15			1
	15			1
	15			1
	15			1
	15			1
	15			1
	15			1
	15			1
	18			1
	18			1
	18			1
	18			1
	18			1
	18			1
	18			1
	18			1
	18			1
	18			1
	18			1
	18			1
	18			1
	18			1
	18			1
	18			1
	18			1
	18			1
	18			1
	18			1
	18			1
	18			1
	18			1
	18			1
	18			1
	18			1
	18			1
	18			1
	18			1
	18			1
	18			1
	18			1
	18			1
	18			1
	18			1
	18			1
	18			1
	18			1
	18			1
	18			1
	18			1
	18			1
	18			1
	18			1
	18			1
	18			1
	18			1
	18			1
	18			1
	18			1
	18			1
	18			1
	18			1
	18			1
	18			1
	18			1
	18			1
	18			1
	18			1
	18			1
	18			1
	18			1
	18			1
	18			1
	18			1
	18			1
	18			1
	18			1
	18			1
	18			1
	18			1
	18			1
	18			1
	18			1
	18			1
	18			1
	18			1
	18			1
	18			1
	18			1
	18			1
	18			1
	18			1
	18			1
	18			1
	18			1
	18			1
	18			1
	18			1
	18			1
	18			1
	18			1
	18			1
	18			1
	18			1
	18			1
	18			1
	18			1
	18			1
	18			1
	18			1
	18			1
	18			1
	18			1
	18			1
	18			1
	18			1
	18			1
	18			1
	18			1
	18			1
	18			1
	18			1
	18			1
	18			1
	18			1
	21			1
	21			1
	21			1
	21			1
	21			1
	21			1
	21			1
	21			1
	21			1
	21			1
	21			1
	21			1
	21			1
	21			1
	21			1
	21			1
	21			1
	21			1
	21			1
	21			1
	21			1
	21			1
	21			1
	21			1
	21			1
	21			1
	21			1
	21			1
	21			1
	21			1
	21			1
	21			1
	21			1
	21			1
	21			1
	21			1
	21			1
	21			1
	21			1
	21			1
	21			1
	21			1
	21			1
	21			1
	21			1
	21			1
	21			1
	21			1
	21			1
	21			1
	21			1
	21			1
	21			1
	21			1
	21			1
	21			1
	21			1
	21			1
	21			1
	21			1
	21			1
	21			1
	21			1
	21			1
	21			1
	21			1
	21			1
	21			1
	21			1
	21			1
	21			1
	21			1
	21			1
	21			1
	21			1
	21			1
	21			1
	21			1
	21			1
	21			1
	21			1
	21			1
	21			1
	21			1
	21			1
	21			1
	21			1
	21			1
	21			1
	21			1
	21			1
	21			1
	21			1
	21			1
	21			1
	21			1
	21			1
	21			1
	21			1
	21			1
	21			1
	21			1
	21			1
	21			1
	21			1
	21			1
	21			1
	21			1
	21			1
	21			1
	21			1
	21			1
	21			1
	21			1
	21			1
	21			1
	21			1
	21			1
	21			1
	21			1
	24			1
	24			1
	24			1
	24			1
	24			1
	24			1
	24			1
	24			1
	24			1
	24			1
	24			1
	24			1
	24			1
	24			1
	24			1
	24			1
	24			1
	24			1
	24			1
	24			1
	24			1
	24			1
	24			1
	24			1
	24			1
	27			1
	27			1
	27			1
	27			1
	27			1
	27			1
	27			1
	27			1
	27			1
	27			1
	6				1
	9				1
	12				1
	12				1
	15				1
	15				1
	15				1
	15				1
	18				1
	18				1
	18				1
	18				1
	18				1
	18				1
	18				1
	18				1
	18				1
	18				1
	18				1
	18				1
	18				1
	18				1
	18				1
	18				1
	18				1
	18				1
	18				1
	18				1
	18				1
	18				1
	18				1
	18				1
	18				1
	18				1
	18				1
	18				1
	18				1
	18				1
	18				1
	18				1
	18				1
	18				1
	18				1
	18				1
	18				1
	18				1
	18				1
	18				1
	21				1
	21				1
	21				1
	21				1
	21				1
	21				1
	21				1
	21				1
	21				1
	21				1
	21				1
	21				1
	21				1
	21				1
	21				1
	21				1
	21				1
	21				1
	21				1
	21				1
	21				1
	21				1
	21				1
	21				1
	21				1
	21				1
	21				1
	21				1
	21				1
	21				1
	21				1
	21				1
	21				1
	21				1
	21				1
	21				1
	21				1
	21				1
	21				1
	21				1
	21				1
	21				1
	21				1
	21				1
	21				1
	21				1
	21				1
	21				1
	21				1
	21				1
	21				1
	21				1
	21				1
	21				1
	21				1
	21				1
	21				1
	21				1
	21				1
	21				1
	21				1
	21				1
	21				1
	21				1
	21				1
	21				1
	21				1
	21				1
	21				1
	21				1
	21				1
	21				1
	21				1
	21				1
	21				1
	21				1
	21				1
	21				1
	21				1
	21				1
	21				1
	21				1
	21				1
	21				1
	21				1
	21				1
	21				1
	21				1
	21				1
	21				1
	21				1
	21				1
	21				1
	21				1
	21				1
	21				1
	21				1
	21				1
	21				1
	21				1
	21				1
	21				1
	21				1
	21				1
	21				1
	21				1
	21				1
	21				1
	21				1
	21				1
	21				1
	21				1
	21				1
	21				1
	21				1
	21				1
	21				1
	21				1
	21				1
	21				1
	24				1
	24				1
	24				1
	24				1
	24				1
	24				1
	24				1
	24				1
	24				1
	24				1
	24				1
	24				1
	24				1
	24				1
	24				1
	24				1
	24				1
	24				1
	24				1
	24				1
	24				1
	24				1
	24				1
	24				1
	27				1
	27				1
	27				1
	27				1
	27				1
	27				1
	27				1
	27				1
	27				1
	27				1

## Sheet: Fig 7b
Fig. 7b source data
Relative AO fluroscent Intensity
	elav>control RNAi	elav>Cdk8 Rnai	elav>Cdk8 RNAI/UAS-CDK19wt	elav>Cdk8 RNAi;UAS-CDK19 delta NLS
	35226.5	161489	83225.6	83117.5
	47521.1	341953	138705	1.2498e+06
	71282	339915	57060	51234.4
	110655	158024	76569.3	64448.6
	42614.2	412346	66154.1	76569.3
	100564	412183	77448.6	49620.7
	55487.9	398297	53696.7	77612.2
		345123	49620.7	76569.3
		171489		49620.7
		321953		24678.1
		335742		51435.3
		248312		71112.1
		645121		76009.1
		348678		49620.7
				24678.1
				51435.3

## Sheet: Fig 7c 
Fig. 7c source data
	elav> white RNAi (30)							elav>Cdk8 RNAi (25)							elav>CDK19 dNLS (23)							elav> CDK19 WT (30)
	Trial 1	Trial 2	Trial 3	Trial 4	Trial 5	Trial 6	Avg	Trial 1	Trial 2	Trial 3	Trial 4	Trial 5	Trial 6	Avg	Trial 1	Trial 2	Trial 3	Trial 4	Trial 5	Trial 6	Avg	Trial 1	Trial 2	Trial 3	Trial 4	Trial 5	Trial 6	Avg
0 -- 1 cm	2	2	3	3	1	2	2.2	24	24	24	23	25	24	24	1	3	3	1	1	1	1.8	12	14	11	12	16	12	13
1 -- 2 cm	2	1	1	0	2	1	1.2	1	1	0	1	0	0	0.6	0	0	0	0	0	0	0	4	0	4	1	0	1	1.8
2 -- 3 cm	0	1	1	0	0	1	0.4	0	0	0	1	0	0	0.2	1	0	0	0	0	0	0.2	2	2	1	2	3	2	2
3 --4 cm	1	0	1	2	1	0	1	0	0	0	0	0	0	0	0	0	0	0	0	0	0	1	2	3	1	1	1	1.6
4 -- 5 cm	0	2	1	1	1	1	1	0	0	0	0	0	1	0	0	0	2	1	0	1	0.6	0	0	0	1	1	1	0.4
≧ 5 cm	25	24	23	24	25	25	24.2	0	0	1	0	0	0	0.2	21	20	18	21	22	21	20.4	11	12	11	13	9	13	11.2
Total =	30	30	30	30	30	30		25	25	25	25	25	25		23	23	23	23	23	23		30	30	30	30	30	30
	elav> white RNAi (29)							elav> Cdk8 RNAi (26)							elav>CDK19 dNLS (20)							elav> CDK19 WT (18)										elav> white RNAi (59)							elav>Cdk8 RNAi (51)							elav>CDK19 dNLS(43)
	Trial 1	Trial 2	Trial 3	Trial 4	Trial 5	Trial 6	Avg	Trial 1	Trial 2	Trial 3	Trial 4	Trial 5	Trial 6	Avg	Trial 1	Trial 2	Trial 3	Trial 4	Trial 5	Trial 6	Avg	Trial 1	Trial 2	Trial 3	Trial 4	Trial 5	Trial 6	Avg				Trial 1	Trial 2	Trial 3	Trial 4	Trial 5	Trial 6	Avg	Trial 1	Trial 2	Trial 3	Trial 4	Trial 5	Trial 6	Avg	Trial 1	Trial 2	Trial 3	Trial 4
0 -- 1 cm	2	3	2	2	3	2	2.4	26	26	26	26	26	26	26	1	1	3	0	3	1	1.6	4	4	2	5	4	3	3.8			0 -- 1 cm	4	5	5	5	4		4.6	50	50	50	49	51		50	2	4	6	1
1 -- 2 cm	0	0	0	0	0	0	0	0	0	0	0	0	0	0	0	0	0	0	0	1	0	0	1	2	0	0	0	0.6			1 -- 2 cm	2	1	1	0	2		1.2	1	1	0	1	0		0.6	0	0	0	0
2 -- 3 cm	0	1	1	0	0	0	0.4	0	0	0	0	0	0	0	0	1	0	0	0	0	0.2	0	0	2	0	0	0	0.4			2 -- 3 cm	0	2	2	0	0		0.8	0	0	0	1	0		0.2	1	1	0	0
3 --4 cm	1	1	1	1	1	0	1	0	0	0	0	0	0	0	0	0	0	1	0	0	0.2	1	0	1	0	0	1	0.4			3 --4 cm	2	1	2	3	2		2	0	0	0	0	0		0	0	0	0	1
4 -- 5 cm	1	1	0	1	1	1	0.8	0	0	0	0	0	0	0	1	1	0	0	0	0	0.4	0	0	1	0	1	1	0.4			4 -- 5 cm	1	3	1	2	2		1.8	0	0	0	0	0		0	1	1	2	1
≧ 5 cm	25	23	25	25	24	26	24.4	0	0	0	0	0	0	0	18	17	17	19	17	18	17.6	13	13	10	13	13	13	12.4			≧ 5 cm	50	47	48	49	49		48.6	0	0	1	0	0		0.2	39	37	35	40
Total =	29	29	29	29	29	29		26	26	26	26	26	26		20	20	20	20	20	20		18	18	18	18	18	18				Total =
				From 2022-12-09, collected Dec 21
	elav> white RNAi (12)							elav>Cdk8 RNAi (25)							elav>CDK19 dNLS (14)							elav> CDK19 WT (28)
	Trial 1	Trial 2	Trial 3	Trial 4	Trial 5	Trial 6	Avg	Trial 1	Trial 2	Trial 3	Trial 4	Trial 5	Trial 6	Avg	Trial 1	Trial 2	Trial 3	Trial 4	Trial 5	Trial 6	Avg	Trial 1	Trial 2	Trial 3	Trial 4	Trial 5	Trial 6	Avg
0 -- 1 cm	4	1	1	2	2	1	1.83333	23	22	22	22	21	21	21.8333	2	2	0	0	1	0	0.833333	9	6	7	8	5	7	7
1 -- 2 cm	0	1	1	0	0	1	0.5	2	3	1	1	2	2	1.83333	1	2	1	0	1	2	1.16667	3	7	3	2	1	2	3
2 -- 3 cm	0	0	0	0	0	0	0	0	0	1	0	1	1	0.5	0	1	1	1	0	0	0.5	1	1	1	2	4	1	1.66667
3 --4 cm	1	1	0	0	0	0	0.333333	0	0	0	1	0	1	0.333333	0	1	2	0	0	1	0.666667	2	2	2	1	2	4	2.16667
4 -- 5 cm	0	0	0	0	1	0	0.166667	0	0	1	1	0	0	0.333333	3	1	1	1	0	0	1	2	2	1	4	4	3	2.66667
≧ 5 cm	8	10	11	11	10	11	10.1667	0	0	0	0	1	0	0.166667	8	7	9	12	12	11	9.83333	11	10	14	11	12	11	11.5
Total =	13	13	13	13	13	13		25	25	25	25	25	25		14	14	14	14	14	14		28	28	28	28	28	28
	elav> white RNAi (28)							elav> Cdk8 RNAi (17)							elav>CDK19 dNLS (24)							elav> CDK19 WT (23)										elav> white RNAi (41)							elav>Cdk8 RNAi (42)							elav>CDK19 dNLS(38)
	Trial 1	Trial 2	Trial 3	Trial 4	Trial 5	Trial 6	Avg	Trial 1	Trial 2	Trial 3	Trial 4	Trial 5	Trial 6	Avg	Trial 1	Trial 2	Trial 3	Trial 4	Trial 5	Trial 6	Avg	Trial 1	Trial 2	Trial 3	Trial 4	Trial 5	Trial 6	Avg				Trial 1	Trial 2	Trial 3	Trial 4	Trial 5	Trial 6	Avg	Trial 1	Trial 2	Trial 3	Trial 4	Trial 5	Trial 6	Avg	Trial 1	Trial 2	Trial 3	Trial 4
0 -- 1 cm	6	5	3	2	3	5	4	16	15	16	15	15	17	15.6667	6	4	2	0	1	1	2.33333	4	3	3	5	3	2	3.33333			0 -- 1 cm	10	6	4	4	5		5.8	39	37	38	37	36		37.4	8	6	2	0
1 -- 2 cm	1	0	0	1	1	1	0.666667	1	1	1	0	1	0	0.666667	2	0	0	1	0	1	0.666667	1	3	0	1	2	1	1.33333			1 -- 2 cm	1	1	1	1	1		1	3	4	2	1	3		2.6	3	2	1	1
2 -- 3 cm	1	0	0	2	2	1	1	0	0	0	0	1	0	0.166667	2	0	0	2	1	0	0.833333	1	0	1	0	1	2	0.833333			2 -- 3 cm	1	0	0	2	2		1	0	0	1	0	2		0.6	2	1	1	3
3 --4 cm	0	0	1	1	1	0	0.5	0	0	0	2	0	0	0.333333	0	1	0	1	0	0	0.333333	1	1	0	2	2	6	2			3 --4 cm	1	1	1	1	1		1	0	0	0	3	0		0.6	0	2	2	1
4 -- 5 cm	1	2	0	1	1	0	0.833333	0	1	0	0	0	0	0.166667	1	0	0	0	0	1	0.333333	2	3	1	5	1	1	2.16667			4 -- 5 cm	1	2	0	1	2		1.2	0	1	1	1	0		0.6	4	1	1	1
≧ 5 cm	19	21	24	21	20	19	20	0	0	0	0	0	0	0	13	19	22	20	22	21	19.5	14	13	18	10	14	11	13.3333			≧ 5 cm	27	31	35	32	30		31	0	0	0	0	1		0.2	21	26	31	32
Total =	28	28	28	26	26	26		17	17	17	17	17	17		24	24	24	24	24	24		23	23	23	23	23	23				Total =
	elav> white RNAi (30)							elav>Cdk8 RNAi (30)							elav>CDK19 dNLS(11)							elav> CDK19 WT (30)
	Trial 1	Trial 2	Trial 3	Trial 4	Trial 5	Trial 6	Avg	Trial 1	Trial 2	Trial 3	Trial 4	Trial 5	Trial 6	Avg	Trial 1	Trial 2	Trial 3	Trial 4	Trial 5	Trial 6	Avg	Trial 1	Trial 2	Trial 3	Trial 4	Trial 5	Trial 6	Avg
0 -- 1 cm	0	1	2	0	0	0	0.5	7	5	9	7	7	10	7.5	0	0	0	1	1	0	0.333333	2	2	1	1	1	1	1.33333
1 -- 2 cm	0	0	0	0	0	0	0	3	4	2	1	4	2	2.66667	0	0	0	0	0	0	0	1	0	1	1	1	1	0.833333
2 -- 3 cm	0	0	0	0	0	0	0	4	6	3	4	0	3	3.33333	1	1	0	0	0	0	0.333333	0	1	0	1	1	0	0.5
3 --4 cm	0	0	0	0	0	0	0	5	1	4	0	6	3	3.16667	0	0	0	0	0	1	0.166667	0	2	0	1	1	1	0.833333
4 -- 5 cm	0	0	0	0	0	0	0	4	4	4	5	5	4	4.33333	0	0	0	0	0	0	0	1	0	1	0	0	1	0.5
≧ 5 cm	30	29	28	30	30	30	29.5	7	10	8	13	8	8	9	10	10	11	10	10	10	10.1667	26	25	27	26	26	26	26
Total =
	elav> white RNAi (30)							elav> Cdk8 RNAi (30)							elav>CDK19 dNLS (12)							elav> CDK19 WT (30)										elav> white RNAi (60)							elav>Cdk8 RNAi (60)							elav>CDK19 dNLS(23)
	Trial 1	Trial 2	Trial 3	Trial 4	Trial 5	Trial 6	Avg	Trial 1	Trial 2	Trial 3	Trial 4	Trial 5	Trial 6	Avg	Trial 1	Trial 2	Trial 3	Trial 4	Trial 5	Trial 6	Avg	Trial 1	Trial 2	Trial 3	Trial 4	Trial 5	Trial 6	Avg				Trial 1	Trial 2	Trial 3	Trial 4	Trial 5	Trial 6	Avg	Trial 1	Trial 2	Trial 3	Trial 4	Trial 5	Trial 6	Avg	Trial 1	Trial 2	Trial 3	Trial 4
0 -- 1 cm	0	0	0	0	1	0	0.166667	25	16	15	18	15	17	17.6667	1	0	0	0	0	0	0.166667	0	0	2	0	0	1	0.5			0 -- 1 cm	0	1	2	0	1		0.8	32	21	24	25	22		24.8	1	0	0	1
1 -- 2 cm	0	0	0	0	0	0	0	1	2	3	3	4	2	2.5	0	0	2	0	0	0	0.333333	2	0	0	0	0	0	0.333333			1 -- 2 cm	0	0	0	0	0		0	4	6	5	4	8		5.4	0	0	2	0
2 -- 3 cm	0	0	0	0	0	1	0.166667	0	3	2	1	3	3	2	0	0	0	0	0	0	0	3	0	0	0	0	0	0.5			2 -- 3 cm	0	0	0	0	0		0	4	9	5	5	3		5.2	1	1	0	0
3 --4 cm	0	0	0	0	0	0	0	2	2	2	0	1	0	1.16667	0	0	0	0	0	0	0	2	0	0	0	0	0	0.333333			3 --4 cm	0	0	0	0	0		0	7	3	6	0	7		4.6	0	0	0	0
4 -- 5 cm	0	0	0	0	0	0	0	1	1	1	2	3	2	1.66667	0	0	0	0	0	0	0	0	0	1	2	0	1	0.666667			4 -- 5 cm	0	0	0	0	0		0	5	5	5	7	8		6	0	0	0	0
≧ 5 cm	30	30	30	30	29	29	29.6667	1	6	7	6	4	6	5	11	12	10	12	12	12	11.5	23	30	27	28	30	28	27.6667			≧ 5 cm	60	59	58	60	59		59.2	8	16	15	19	12		14	21	22	21	22
	elav> white RNAi (30)							elav>Cdk8 RNAi (25)							elav>CDK19 dNLS (23)							elav> CDK19 WT (30)
	Trial 1	Trial 2	Trial 3	Trial 4	Trial 5	Avg		Trial 1	Trial 2	Trial 3	Trial 4	Trial 5	Avg		Trial 1	Trial 2	Trial 3	Trial 4	Trial 5	Avg		Trial 1	Trial 2	Trial 3	Trial 4	Trial 5	Avg
0 -- 1 cm	2	2	3	3	1	2.2		24	24	24	23	25	24		1	3	3	1	1	1.8		12	14	11	12	16	13
1 -- 2 cm	2	1	1	0	2	1.2		1	1	0	1	0	0.6		0	0	0	0	0	0		4	0	4	1	0	1.8
2 -- 3 cm	0	1	1	0	0	0.4		0	0	0	1	0	0.2		1	0	0	0	0	0.2		2	2	1	2	3	2
3 --4 cm	1	0	1	2	1	1		0	0	0	0	0	0		0	0	0	0	0	0		1	2	3	1	1	1.6
4 -- 5 cm	0	2	1	1	1	1		0	0	0	0	0	0		0	0	2	1	0	0.6		0	0	0	1	1	0.4
≧ 5 cm	25	24	23	24	25	24.2		0	0	1	0	0	0.2		21	20	18	21	22	20.4		11	12	11	13	9	11.2
Total =	30	30	30	30	30			25	25	25	25	25			23	23	23	23	23			30	30	30	30	30
	elav> white RNAi (29)							elav> Cdk8 RNAi (26)							elav>CDK19 dNLS (20)							elav> CDK19 WT (18)										elav> white RNAi (59)							elav>Cdk8 RNAi (51)							elav>CDK19 dNLS(43)
	Trial 1	Trial 2	Trial 3	Trial 4	Trial 5	Trial 6	Avg	Trial 1	Trial 2	Trial 3	Trial 4	Trial 5	Trial 6	Avg	Trial 1	Trial 2	Trial 3	Trial 4	Trial 5	Trial 6	Avg	Trial 1	Trial 2	Trial 3	Trial 4	Trial 5	Trial 6	Avg				Trial 1	Trial 2	Trial 3	Trial 4	Trial 5	Trial 6	Avg	Trial 1	Trial 2	Trial 3	Trial 4	Trial 5	Trial 6	Avg	Trial 1	Trial 2	Trial 3	Trial 4
0 -- 1 cm	2	3	2	2	3		2.4	26	26	26	26	26		26	1	1	3	0	3		1.6	4	4	2	5	4		3.8			0 -- 1 cm	4	5	5	5	4		4.6	50	50	50	49	51		50	2	4	6	1
1 -- 2 cm	0	0	0	0	0		0	0	0	0	0	0		0	0	0	0	0	0		0	0	1	2	0	0		0.6			1 -- 2 cm	2	1	1	0	2		1.2	1	1	0	1	0		0.6	0	0	0	0
2 -- 3 cm	0	1	1	0	0		0.4	0	0	0	0	0		0	0	1	0	0	0		0.2	0	0	2	0	0		0.4			2 -- 3 cm	0	2	2	0	0		0.8	0	0	0	1	0		0.2	1	1	0	0
3 --4 cm	1	1	1	1	1		1	0	0	0	0	0		0	0	0	0	1	0		0.2	1	0	1	0	0		0.4			3 --4 cm	2	1	2	3	2		2	0	0	0	0	0		0	0	0	0	1
4 -- 5 cm	1	1	0	1	1		0.8	0	0	0	0	0		0	1	1	0	0	0		0.4	0	0	1	0	1		0.4			4 -- 5 cm	1	3	1	2	2		1.8	0	0	0	0	0		0	1	1	2	1
≧ 5 cm	25	23	25	25	24		24.4	0	0	0	0	0		0	18	17	17	19	17		17.6	13	13	10	13	13		12.4			≧ 5 cm	50	47	48	49	49		48.6	0	0	1	0	0		0.2	39	37	35	40
Total =	29	29	29	29	29	0		26	26	26	26	26	0		20	20	20	20	20	0		18	18	18	18	18	0
Together
	elav> white RNAi (73)							elav>Cdk8 RNAi (80)							elav>CDK19 dNLS(48)							elav> CDK19 WT (88)
	Trial 1	Trial 2	Trial 3	Trial 4	Trial 5	Trial 6	Avg	Trial 1	Trial 2	Trial 3	Trial 4	Trial 5	Trial 6	Avg	Trial 1	Trial 2	Trial 3	Trial 4	Trial 5	Trial 6	Avg	Trial 1	Trial 2	Trial 3	Trial 4	Trial 5	Trial 6	Avg
0 -- 1 cm	6	4	6	5	3		4.8	54	51	55	52	53		53	3	5	3	2	3		3.2	23	22	19	21	22		21.4
1 -- 2 cm	2	2	2	0	2		1.6	6	8	3	3	6		5.2	1	2	1	0	1		1	8	7	8	4	2		5.8
2 -- 3 cm	0	1	1	0	0		0.4	4	6	4	5	1		4	2	2	1	1	0		1.2	3	4	2	5	8		4.4
3 --4 cm	2	1	1	2	1		1.4	5	1	4	1	6		3.4	0	1	2	0	0		0.6	3	6	5	3	4		4.2
4 -- 5 cm	0	2	1	1	2		1.2	4	4	5	6	5		4.8	3	1	3	2	0		1.8	3	2	2	5	5		3.4
≧ 5 cm	63	63	62	65	65		63.6	7	10	9	13	9		9.6	39	37	38	43	44		40.2	48	47	52	50	47		48.8
Total =
	elav> white RNAi (87)							elav> Cdk8 RNAi (73)							elav>CDK19 dNLS (56)							elav> CDK19 WT (71)
	Trial 1	Trial 2	Trial 3	Trial 4	Trial 5	Trial 6	Avg	Trial 1	Trial 2	Trial 3	Trial 4	Trial 5	Trial 6	Avg	Trial 1	Trial 2	Trial 3	Trial 4	Trial 5	Trial 6	Avg	Trial 1	Trial 2	Trial 3	Trial 4	Trial 5	Trial 6	Avg
0 -- 1 cm	8	8	5	4	7		6.4	67	57	57	59	56		59.2	8	5	5	0	4		4.4	8	7	7	10	7		7.8
1 -- 2 cm	1	0	0	1	1		0.6	2	3	4	3	5		3.4	2	0	2	1	0		1	3	4	2	1	2		2.4
2 -- 3 cm	1	1	1	2	2		1.4	0	3	2	1	4		2	2	1	0	2	1		1.2	4	0	3	0	1		1.6
3 --4 cm	1	1	2	2	2		1.6	2	2	2	2	1		1.8	0	1	0	2	0		0.6	4	1	1	2	2		2
4 -- 5 cm	2	3	0	2	2		1.8	1	2	1	2	3		1.8	2	1	0	0	0		0.6	2	3	3	7	2		3.4
≧ 5 cm	74	74	79	76	73		75.2	1	6	7	6	4		4.8	42	48	49	51	51		48.2	50	56	55	51	57		53.8
	elav> white RNAi (160)							elav>Cdk8 RNAi (153)							elav>CDK19 dNLS(104)							elav> CDK19 WT (159)									elav> white RNAi (160)	elav>Cdk8 RNAi (153)	elav>CDK19 dNLS(104)	elav> CDK19 WT (159)			elav> white RNAi (160)	elav>Cdk8 RNAi (153)	elav>CDK19 dNLS(104)	elav> CDK19 WT (159)
	Trial 1	Trial 2	Trial 3	Trial 4	Trial 5	Trial 6	Avg	Trial 1	Trial 2	Trial 3	Trial 4	Trial 5	Trial 6	Avg	Trial 1	Trial 2	Trial 3	Trial 4	Trial 5	Trial 6	Avg	Trial 1	Trial 2	Trial 3	Trial 4	Trial 5	Trial 6	Avg		0 -- 1 cm	7	73.3333	7.30769	18.3648			82.3729	0.392157	88.3721	49.1667
0 -- 1 cm	14	12	11	9	10		11.2	121	108	112	111	109		112.2	11	10	8	2	7		7.6	31	29	26	31	29		29.2		1 -- 2 cm	1.375	5.62092	1.92308	5.15723			75.6098	0.47619	75.7895	49.8039
1 -- 2 cm	3	2	2	1	3		2.2	8	11	7	6	11		8.6	3	2	3	1	1		2	11	11	10	5	4		8.2		2 -- 3 cm	1.125	3.92157	2.30769	3.77358			98.6667	23.3333	93.913	89.3333
2 -- 3 cm	1	2	2	2	2		1.8	4	9	6	6	5		6	4	3	1	3	1		2.4	7	4	5	5	9		6		3 -- 4 cm	1.875	3.39869	1.15385	3.89937		Average	85.5498	8.06723	86.0249	62.768
3 --4 cm	3	2	3	4	3		3	7	3	6	3	7		5.2	0	2	2	2	0		1.2	7	7	6	5	6		6.2		4 -- 5 cm	1.875	4.31373	2.30769	4.27673		STDEV	11.8522	13.2209	9.28698	23.0085
4 -- 5 cm	2	5	1	3	4		3	5	6	6	8	8		6.6	5	2	3	2	0		2.4	5	5	5	12	7		6.8		≧ 5 cm	86.75	9.41176	85	64.5283
≧ 5 cm	137	137	141	141	138		138.8	8	16	16	19	13		14.4	81	85	87	94	95		88.4	98	103	107	101	104		102.6								ttest		0.00164209	0.00112081	0.0233683
Total =																															7	73.3333	7.30769	18.3648					0.959037	0.202044
																															1.375	5.62092	1.92308	5.15723
																															1.125	3.92157	2.30769	3.77358
																															1.875	3.39869	1.15385	3.89937
																															1.875	4.31373	2.30769	4.27673
																															86.75	9.41176	85	64.5283				Average % of flies above 5 cm
																																					elav> white RNAi (160)	85.5498
																															0	0	0	0			elav>Cdk8 RNAi (153)	8.06723
																															0	0	0	0			elav> CDK19 WT (159)	62.768
																															0	0	0	0			elav>CDK19 dNLS(104)	86.0249
																															0	0	0	0
																															0	0	0	0
																															0	0	0	0
																															0	0	0	0
																															1	0	1	0
																															2	0	1	0
																															3	0	2	0
																															3	0	2	0
																															4	0	3	0
																															4	0	4	0
																															5	0	4	0
																															5	0	5	0
																															5	0	5	0
																															5	0	5	0
																															5	0	5	0
																															5	0	5	1
																															5	0	5	1
																															5	0	5	1
																															5	0	5	1
																															5	0	5	1
																															5	0	5	2
																															5	0	5	2
																															5	0	5	2
																															5	0	5	2
																															5	0	5	3
																															5	0	5	3
																															5	0	5	3
																															5	0	5	3
																															5	0	5	4
																															5	0	5	4
																															5	0	5	4
																															5	0	5	4
																															5	0	5	5
																															5	0	5	5
																															5	0	5	5
																															5	0	5	5
																															5	0	5	5
																															5	0	5	5
																															5	0	5	5
																															5	0	5	5
																															5	0	5	5
																															5	0	5	5
																															5	0	5	5
																															5	0	5	5
																															5	0	5	5
																															5	0	5	5
																															5	0	5	5
																															5	0	5	5
																															5	0	5	5
																															5	0	5	5
																															5	0	5	5
																															5	0	5	5
																															5	0	5	5
																															5	0	5	5
																															5	0	5	5
																															5	0	5	5
																															5	0	5	5
																															5	0	5	5
																															5	0	5	5
																															5	0	5	5
																															5	0	5	5
																															5	0	5	5
																															5	0	5	5
																															5	0	5	5
																															5	0	5	5
																															5	0	5	5
																															5	0	5	5
																															5	0	5	5
																															5	0	5	5
																															5	0	5	5
																															5	0	5	5
																															5	1	5	5
																															5	1	5	5
																															5	1	5	5
																															5	1	5	5
																															5	1	5	5
																															5	1	5	5
																															5	2	5	5
																															5	2	5	5
																															5	2	5	5
																															5	2	5	5
																															5	3	5	5
																															5	3	5	5
																															5	3	5	5
																															5	4	5	5
																															5	4	5	5
																															5	4	5	5
																															5	4	5	5
																															5	5	5	5
																															5	5	5	5
																															5	5	5	5
																															5	5	5	5
																															5	5	5	5
																															5	5	5	5
																															5	5	5	5
																															5	5	5	5
																															5	5	5	5
[truncated: 15 more columns]

## Sheet: Fig 7h
Fig. 7h source data
white IR	mitoGFP	CDK19WT	CDK19ΔNLS
1.393	1.707	1.259	1.433
1.171	1.661	1.261	1.13
1.247	1.753	1.259	1.28
1.245	1.707	1.205	1.314
1.347	1.707	1.206	1.255
1.565	1.707	1.318	1.407
1.466	1.892	1.374	1.507
1.171	2.215	1.28	1.431
1.25	2.038	1.358	1.556
1.391	1.938	1.356	1.414
1.32	1.707	1.361	1.305
1.539	1.892	1.384	1.306
1.356	1.753	1.334	1.309
1.256	1.753	1.339	1.205
1.391	1.753	1.356	1.356
1.098	1.986	1.232	1.305
1.32	1.896	1.356	1.209
1.101	1.762	1.331	1.406
1.231	1.707	1.431	1.407
1.318	1.722	1.336	1.457
1.174	1.571	1.342	1.255
1.245	1.758	1.476	1.356
1.391	1.569	1.411	1.306
1.32	1.663	1.484	1.305
1.318	1.625	1.436	1.457
1.7871e-16		2.21104e-17	5.81953e-16	Ttest
