# Supplementary material for: Cdk8/CDK19 promotes mitochondrial fission through Drp1 phosphorylation and can phenotypically suppress pink1 deficiency in Drosophila
Source: Nat Commun. 2024 Apr 18;15:3326. doi: 10.1038/s41467-024-47623-8 (PMC11026413; doi:10.1038/s41467-024-47623-8)
Supplement: Supplementary file 3 — Source data [file 41467_2024_47623_MOESM3_ESM.zip › Source data Fig. 8.xlsx]

## Sheet: Fig 8a 
Fig. 8a source data
FM7/Y; w1118	Pink1 B9/Y; w1118	Pink1 B9/Y; hPINK1	Pink1 B9/Y; Cdk8 ORF	Total #				3 days indentation
37	39	34	40
20	26	27	23
36	41	41	33
27	24	35	23
120	130	137	119
FM7/Y; w1118	Pink1 B9/Y; w1118	Pink1 B9/Y; hPINK1	Pink1 B9/Y; Cdk8 ORF	# with indentation			FM7/Y; RFP	pink1 B9/Y; RFP	pink1 B9/Y; hPINK1	pink1 B9/Y; Cdk8
0	33	0	17				0	84.6154	0	42.5
0	19	0	14				0	73.0769	0	60.8696
0	29	0	15				0	70.7317	0	45.4545
0	16	0	6				0	66.6667	0	26.087
						Indentation	0	73.7727	0	43.7278
						No indentation	100	26.2273	100	56.2722
						SD	0	7.6983	0	14.254
						Ttest		5.92476e-05		0.000956513

## Sheet: Fig 8b
Fig. 8b source data
	Mutant (39)						PINK (34)						Cdk8 (30)
	Trial 1	Trial 2	Trial 3	Trial 4	Trial 5	Avg	Trial 1	Trial 2	Trial 3	Trial 4	Trial 5	Avg	Trial 1	Trial 2	Trial 3	Trial 4	Trial 5	Avg
0 -- 1 cm	20	30	27	27	31	27	0	1	0	0	1	0.4	0	1	2	1	2	1.2
1 -- 2 cm	6	2	1	2	1	2.4	0	0	0	0	0	0	1	0	1	2	0	0.8
2 -- 3 cm	4	3	3	4	2	3.2	1	1	0	0	1	0.6	0	2	1	1	0	0.8
3 --4 cm	5	2	4	1	3	3	0	0	1	0	2	0.6	0	0	1	1	1	0.6
4 -- 5 cm	2	2	4	1	2	2.2	0	0	2	3	0	1	5	3	2	2	3	3
≧ 5 cm	2	0	0	4	0	1.2	33	32	31	31	30	31.4	24	24	23	23	24	23.6
	Mutant (25)						PINK (20)						Cdk8 (18)
	Trial 1	Trial 2	Trial 3	Trial 4	Trial 5	Avg	Trial 1	Trial 2	Trial 3	Trial 4	Trial 5	Avg	Trial 1	Trial 2	Trial 3	Trial 4	Trial 5	Avg
0 -- 1 cm	4	5	2	7	3	4.2	1	0	0	0	0	0.2	1	0	2	1	0	0.8
1 -- 2 cm	2	2	2	3	4	2.6	0	0	1	0	0	0.2	0	0	0	0	1	0.2
2 -- 3 cm	3	2	2	2	3	2.4	0	0	0	1	0	0.2	1	0	1	0	2	0.8
3 --4 cm	1	4	3	1	3	2.4	1	1	0	1	0	0.6	1	0	0	2	0	0.6
4 -- 5 cm	5	2	4	1	1	2.6	0	0	0	0	0	0	0	3	2	1	0	1.2
≧ 5 cm	10	10	12	11	11	10.8	18	19	19	18	20	18.8	15	15	13	14	15	14.4
	Mutant (16)						PINK (20)						Cdk8 (17)
	Trial 1	Trial 2	Trial 3	Trial 4	Trial 5	Avg	Trial 1	Trial 2	Trial 3	Trial 4	Trial 5	Avg	Trial 1	Trial 2	Trial 3	Trial 4	Trial 5	Avg
0 -- 1 cm	10	14	11	12	11	11.6	0	0	0	0	0	0	3	1	2	3	2	2.2
1 -- 2 cm	2	0	1	1	1	1	0	0	0	0	0	0	0	0	2	1	1	0.8
2 -- 3 cm	0	0	1	1	1	0.6	0	0	0	0	0	0	2	3	3	0	1	1.8
3 --4 cm	0	0	1	0	1	0.4	0	0	0	0	0	0	1	1	0	1	1	0.8
4 -- 5 cm	0	2	0	1	2	1	0	0	0	0	0	0	1	1	1	2	2	1.4
≧ 5 cm	4	0	2	1	0	1.4	20	20	20	20	20	20	10	11	9	10	10	10
	Mutant (80)						PINK (74)						Cdk8 (65)
	Trial 1	Trial 2	Trial 3	Trial 4	Trial 5	Avg	Trial 1	Trial 2	Trial 3	Trial 4	Trial 5	Avg	Trial 1	Trial 2	Trial 3	Trial 4	Trial 5	Avg
0 -- 1 cm	34	49	40	46	45	42.8	1	1	0	0	1	0.6	4	2	6	5	4	4.2
1 -- 2 cm	10	4	4	6	6	6	0	0	1	0	0	0.2	1	0	3	3	2	1.8
2 -- 3 cm	7	5	6	7	6	6.2	1	1	0	1	1	0.8	3	5	5	1	3	3.4
3 --4 cm	6	6	8	2	7	5.8	1	1	1	1	2	1.2	2	1	1	4	2	2
4 -- 5 cm	7	6	8	3	5	5.8	0	0	2	3	0	1	6	7	5	5	5	5.6
≧ 5 cm	16	10	14	16	11	13.4	71	71	70	69	70	70.2	49	50	45	47	49	48
	Mutant (80)	hPINK (74)	Cdk8 (65)			Mutant (80)	hPINK (74)	Cdk8 (65)
0-1 cm	53.5	0.810811	6.46154			20	95.9459	76.5625
1-2 cm	7.5	0.27027	2.76923			12.5	95.9459	76.9231
2-3 cm	7.75	1.08108	5.23077			17.5	94.5946	69.2308
3-4 cm	7.25	1.62162	3.07692			20	93.2432	73.4375
4-5 cm	7.25	1.35135	8.61538			13.75	94.5946	75.3846
≧5 cm	16.75	94.8649	73.8462		Average	16.75	94.8649	74.3077
					STDEV	3.49106	1.13062	3.14708
					Ttest		4.1965e-11	3.41058e-09
	53	0.810811	6.46154
	7.5	0.27027	2.76923
	7.75	1.08108	5.23077
	7.25	1.62162	3.07692
	7.25	1.35135	8.61538
	16.75	94.8649	73.8462
	0	0	0
	0	2	0
	0	3	0
	0	3	0
	0	4	0
	0	5	0
	0	5	1
	0	5	1
	0	5	1
	0	5	2
	0	5	2
	0	5	2
	0	5	2
	0	5	2
	0	5	3
	0	5	3
	0	5	3
	0	5	4
	0	5	4
	0	5	4
	0	5	4
	0	5	4
	0	5	4
	0	5	4
	0	5	4
	0	5	4
	0	5	5
	0	5	5
	0	5	5
	0	5	5
	0	5	5
	0	5	5
	0	5	5
	0	5	5
	0	5	5
	0	5	5
	0	5	5
	0	5	5
	0	5	5
	0	5	5
	0	5	5
	0	5	5
	0	5	5
	0	5	5
	0	5	5
	0	5	5
	0	5	5
	0	5	5
	0	5	5
	0	5	5
	0	5	5
	0	5	5
	0	5	5
	1	5	5
	1	5	5
	1	5	5
	1	5	5
	1	5	5
	1	5	5
	1	5	5
	1	5	5
	2	5	5
	2	5	5
	2	5	5
	2	5	5
	2	5	5
	2	5	5
	2	5	5
	2	5	5
	3	5	5
	3	5	5
	3	5	5
	3	5	5
	3	5	5
	3	5	5
	3	5	5
	4	5	5
	4	5	5
	4	5	5
	4	5	5
	4	5	5
	4	5	5
	4	5	5
	5	5	5
	5	5	5
	5	5	5
	5	5	5
	5	5	5
	5	5	5
	5	5	5
	5	5	5
	5	5	5
	5	5	5
	5	5	5
	5	5	5
	5	5	5
	5	5	5
	5	5	5
	5	5	5
	5	5	5

## Sheet: Fig 8c
Fig. 7c source data
3 days	B9; RFP (20)									B9; CDK19 WT (21)									B9; CDK19 NLS (31)
	Trial 1	Trial 2	Trial 3	Trial 4	Trial 5	Trial 6	Trial 7	Trial 8	Avg	Trial 1	Trial 2	Trial 3	Trial 4	Trial 5	Trial 6	Trial 7	Trial 8	Avg	Trial 1	Trial 2	Trial 3	Trial 4	Trial 5	Trial 6	Trial 7	Trial 8	Avg
0 -- 1 cm	1	3	1	1	1	2	2	3	1.75	2	2	2	2	3	3	4	3	2.625	0	0	0	2	3	2	4	3	1.75
1 -- 2 cm	1	3	2	2	2	2	0	0	1.5	0	0	0	0	1	0	0	0	0.125	1	2	1	1	6	2	8	2	2.875
2 -- 3 cm	2	0	1	2	3	1	1	1	1.375	0	0	1	1	0	1	1	3	0.875	0	2	4	0	1	7	0	4	2.25
3 --4 cm	3	4	4	3	5	3	5	5	4	1	0	3	1	1	0	1	4	1.375	1	3	2	5	2	3	4	6	3.25
4 -- 5 cm	6	3	8	4	4	5	5	2	4.625	0	4	0	0	1	1	1	1	1	4	4	5	3	1	1	1	1	2.5
≧ 5 cm	7	7	4	8	5	7	7	9	6.75	18	15	15	17	15	16	14	10	15	25	20	19	20	18	16	14	15	18.375
3 days	B9; RFP (16)									B9; CDK19 WT (30)									B9; CDK19 NLS (34)
	Trial 1	Trial 2	Trial 3	Trial 4	Trial 5	Trial 6	Trial 7	Trial 8	Avg	Trial 1	Trial 2	Trial 3	Trial 4	Trial 5	Trial 6	Trial 7	Trial 8	Avg	Trial 1	Trial 2	Trial 3	Trial 4	Trial 5	Trial 6	Trial 7	Trial 8	Avg
0 -- 1 cm	2	2	2	2	3	2	2	2	2.125	1	2	3	2	2	2	5	3	2.5	0	0	1	2	5	4	0	0	1.5
1 -- 2 cm	1	0	0	0	1	2	0	0	0.5	2	1	2	3	4	2	0	1	1.875	0	1	5	3	2	2	5	4	2.75
2 -- 3 cm	1	2	1	1	2	1	1	2	1.375	1	2	3	1	2	4	1	3	2.125	0	3	1	1	4	1	5	4	2.375
3 --4 cm	1	0	4	1	3	4	2	2	2.125	2	0	0	1	0	0	2	2	0.875	3	1	2	0	1	2	2	1	1.5
4 -- 5 cm	5	8	2	5	4	3	4	4	4.375	1	1	1	0	2	1	1	1	1	7	2	4	2	4	4	4	4	3.875
≧ 5 cm	6	4	7	7	3	4	7	6	5.5	23	24	21	23	20	21	21	20	21.625	24	27	21	26	18	21	18	21	22
3 days	B9; RFP (20)									B9; CDK19 WT (20)									B9; CDK19 NLS (33)
	Trial 1	Trial 2	Trial 3	Trial 4	Trial 5	Trial 6	Trial 7	Trial 8	Avg	Trial 1	Trial 2	Trial 3	Trial 4	Trial 5	Trial 6	Trial 7	Trial 8	Avg	Trial 1	Trial 2	Trial 3	Trial 4	Trial 5	Trial 6	Trial 7	Trial 8	Avg
0 -- 1 cm	1	3	1	5	3	1	2	1	2.125	2	3	3	2	2	4	3	2	2.625	1	2	0	0	0	1	0	0	0.5
1 -- 2 cm	1	1	2	2	1	1	1	0	1.125	0	0	0	2	0	0	2	0	0.5	0	3	1	3	4	2	1	2	2
2 -- 3 cm	3	4	3	2	0	4	2	1	2.375	2	3	0	1	0	1	1	6	1.75	1	3	4	5	0	5	3	7	3.5
3 --4 cm	5	6	5	2	8	5	3	4	4.75	0	3	0	2	1	0	1	0	0.875	4	5	2	3	4	2	2	5	3.375
4 -- 5 cm	5	1	4	5	1	3	5	6	3.75	3	0	3	2	2	3	0	0	1.625	1	4	6	1	6	5	5	3	3.875
≧ 5 cm	5	5	5	4	7	6	7	8	5.875	13	11	14	11	15	12	13	12	12.625	26	16	20	21	19	18	22	16	19.75
3 days together	B9; RFP (56)									B9; CDK19 WT (71)									B9; CDK19 NLS (98)
	Trial 1	Trial 2	Trial 3	Trial 4	Trial 5	Trial 6	Trial 7	Trial 8	Avg	Trial 1	Trial 2	Trial 3	Trial 4	Trial 5	Trial 6	Trial 7	Trial 8	Avg	Trial 1	Trial 2	Trial 3	Trial 4	Trial 5	Trial 6	Trial 7	Trial 8	Avg
0 -- 1 cm	4	8	4	8	7	5	6	6	6	5	7	8	6	7	9	12	8	7.75	1	2	1	4	8	7	4	3	3.75
1 -- 2 cm	3	4	4	4	4	5	1	0	3.125	2	1	2	5	5	2	2	1	2.5	1	6	7	7	12	6	14	8	7.625
2 -- 3 cm	6	6	5	5	5	6	4	4	5.125	3	5	4	3	2	6	3	12	4.75	1	8	9	6	5	13	8	15	8.125
3 --4 cm	9	10	13	6	16	12	10	11	10.875	3	3	3	4	2	0	4	6	3.125	8	9	6	8	7	7	8	12	8.125
4 -- 5 cm	16	12	14	14	9	11	14	12	12.75	4	5	4	2	5	5	2	2	3.625	12	10	15	6	11	10	10	8	10.25
≧ 5 cm	18	16	16	19	15	17	21	23	18.125	54	50	50	51	50	49	48	42	49.25	75	63	60	67	55	55	54	52	60.125
	B9; RFP (56)	B9; CDK19 WT (71)	B9; CDK19 NLS (98)				B9; RFP (56)	B9; CDK19 WT (71)	B9; CDK19 NLS (98)
0 -- 1 cm	10.7143	10.9155	3.82653				33.75	71.4286	59.2742
1 -- 2 cm	5.58036	3.52113	7.78061				34.375	72.0833	64.7059
2 -- 3 cm	9.15179	6.69014	8.29082				29.375	63.125	59.8485
3 --4 cm	19.4196	4.40141	8.29082			Average	32.5	68.879	61.2762
4 -- 5 cm	22.7679	5.10563	10.4592			SD	2.72431	4.99383	2.98405
≧ 5 cm	32.3661	69.3662	61.352			Ttest		0.000377826	0.00024818
Indentation analysis
B9 mutant	B9; CDK19 WT	B9; CDK19ΔNLS		3 days	B9; RFP	B9; CDK19 WT	B9; CDK19ΔNLS
20/24 IND	3/26 IND	13/19 IND			83.3333	11.5385	68.4211
12/16 IND	8/21 IND	15/31 IND			75	38.0952	48.3871
13/16 IND	8/30 IND	18/34 IND			81.25	26.6667	52.9412
				Total	56	77	84
				Average	79.8611	25.4335	56.5831
				SD	4.3368	13.3213	10.5018
				Ttest		0.00254057	0.0238296
