# Supplementary material for: Cdk8/CDK19 promotes mitochondrial fission through Drp1 phosphorylation and can phenotypically suppress pink1 deficiency in Drosophila
Source: Nat Commun. 2024 Apr 18;15:3326. doi: 10.1038/s41467-024-47623-8 (PMC11026413; doi:10.1038/s41467-024-47623-8)
Supplement: Supplementary file 3 — Source data [file 41467_2024_47623_MOESM3_ESM.zip › Source data Fig. 9.xlsx]

## Sheet: Fig 9e
Fig. 9e source data
Muscle width
FM7/Y	B9	hPINK1	Cdk8
1.937	1.297	1.913	1.745
1.937	1.262	1.788	1.753
1.999	1.264	1.877	1.901
1.815	1.203	2.007	1.835
1.893	1.267	1.854	1.912
1.786	1.136	1.983	1.786
1.749	1.392	1.986	1.785
1.74	1.122	1.762	1.786
1.817	1.261	1.939	1.907
1.766	1.109	1.707	1.784
1.969	1.107	1.814	1.815
1.915	1.107	1.907	1.845
1.943	1.107	1.876	1.753
1.885	1.2	1.817	1.753
1.911	1.179	1.725	1.753
1.845	0.839	1.8	1.753
1.847	0.958	1.8	1.753
1.943	0.771	1.799	1.725
1.877	0.866	1.846	1.823
1.788	0.831	1.891	1.784
1.938	0.831	1.785	1.679
1.818	0.831	1.757	1.671
1.907	0.831	1.785	1.74
1.854	0.923	1.723	1.74
1.818	0.8	1.753	1.634
	1.13808e-24	1.75644e-23	1.412e-22

## Sheet: Fig 9j
Fig. 9j source data
DHE intensity
FM7	B9	hPINK1	ORF
95.422	195.183	67.531	183.29
100.591	192.455	68.298	178.558
92.512	117.323	66.439	186.078
62.187	216.257	62.708	163.145
75.633	193.914	87.64	170.483
79.593	221.671	67.121	107.33
76.025	251.897	88.234	116.044
103.311	212.167	71.855	112.028
86.574	154.405	70.572	126.053
66.993	169.251	88.128	131.395
84.367	211.734	84.389	189.323
71.536	220.592	68.764	187.367
89.619	300	94.671	182.907
90.802	220.855	87.798	187.665
87.34	171.839	94.518	178.641
48.962	230.81	39.577	104.91
41.091	226.58	41.132	94.498
43.31	227.799	41.821	100.156
51.031	210.255	40.641	108.057
54.021	265.89	41.27	91.178
37.344	218.87	50.368	110.304
39.355	334.077	51.725	111.109
35.764	229.799	55.833	98.817
39.27	296.747	61.146	111.111
35.636	309.616	53.751	96.595
41.679	165.974	90.031	101.577
47.975	160.907	72.008	90.813
52.535	176.347	80.973	100.841
39.849	172.882	96.111	106.732
45.423	211.979	87.389	102.191
105.541	222.357	58.168	95.37
99.136	182.244	67.171	90.233
69.762	195.674	60.148	91.87
103.785	174.38	55.46	101.465
84.342	172.72	60.021	101.131
	3.11597e-25	1.71658e-26	1.46532e-12

## Sheet: Fig 9k
Fig. 9k source data
uncropped blots
							pDrp1
							FM7; white RNAi		11080.2	52.086	1	1		12631.7	51.276	1	1		12452.7	65.142	1	1
							pink1[B9]; white RNAi		3649.22	17.154	0.32934	0.448242		3406.49	13.828	0.269678	0.377181		649.134	3.396	0.0521323	0.0673281
							pink1[B9]; Cdk8 3xHA		6543.56	30.76	0.590562	0.722324		8596.36	34.896	0.680552	0.762188		6014.44	31.462	0.482976	0.566306
							Drp1
							FM7; white RNAi		15847	39.18	1	1		16962.6	38.345	1	1		15989.3	38.064	1	1
							pink1[B9]; white RNAi		11643.5	28.787	0.734737	0.922955		12127.8	27.416	0.714982	0.715956		12380.5	29.473	0.774301	0.940656
							pink1[B9]; Cdk8 3xHA		12956.4	32.033	0.817586	0.912769		15145.7	34.238	0.892893	0.998217		13636.5	32.463	0.852853	0.990228
							Tub
							FM7; white RNAi		23367.9	37.15	1			23133.9	34.565	1			23419.7	37.252	1
							pink1[B9]; white RNAi		18602.2	29.574	0.79607			23102.6	34.518	0.99864			19278.2	30.664	0.82315
							pink1[B9]; Cdk8 3xHA		20931.2	33.276	0.89572			20693.1	30.918	0.894489			20171	32.084	0.861269
							pDrp1				Average	SD	Ttest
							FM7; white RNAi	1	1	1	1	0
							pink1[B9]; white RNAi	0.448242	0.377181	0.0673281	0.297584	0.202548	0.00386696	**
							pink1[B9]; Cdk8 3xHA	0.722324	0.762188	0.566306	0.683606	0.103522	0.042417	*
							Drp1				Average	SD	Ttest
							FM7; white RNAi	1	1	1	1	0
							pink1[B9]; white RNAi	0.922955	0.715956	0.940656	0.859856	0.124935	0.123962	n.s
							pink1[B9]; Cdk8 3xHA	0.912769	0.998217	0.990228	0.967071	0.0471965	0.236748	n.s
