# Supplementary material for: Cdk8/CDK19 promotes mitochondrial fission through Drp1 phosphorylation and can phenotypically suppress pink1 deficiency in Drosophila
Source: Nat Commun. 2024 Apr 18;15:3326. doi: 10.1038/s41467-024-47623-8 (PMC11026413; doi:10.1038/s41467-024-47623-8)
Supplement: Supplementary file 3 — Source data [file 41467_2024_47623_MOESM3_ESM.zip › Source data Fig. S1.xlsx]

## Sheet: Fig S1a
Fig. S1a source data
Well	Well Position	Omit	Sample Name	Target Name	Task	Reporter	Quencher	Quantity	Quantity Mean	Quantity SD	RQ	RQ Min	RQ Max	CT	Ct Mean	Ct SD	Delta Ct	Delta Ct Mean	Delta Ct SD	Delta Ct SE	Delta Delta Ct	Automatic Ct Threshold	Ct Threshold	Automatic Baseline	Baseline Start	Baseline End	Amp Status	Comments	Cq Conf	CQCONF	HIGHSD	THOLDFAIL	Tm1	Tm2	Tm3	Tm4
27	C3	FALSE	Act>RFP	Cdk8_1	UNKNOWN	SYBR	None				1	0.56365	1.77415	30.0898	30.0613	0.0534926		0.235816	0.515994	0.297909	0	TRUE	0.04	TRUE	3	27	Amp		0.98392	N	N	Y	82.1494
28	C4	FALSE	Act>RFP	Cdk8_2	UNKNOWN	SYBR	None				1	0.545211	1.83415	28.9584	29.0147	0.186143		-0.810858	0.545928	0.315192	0	TRUE	0.04	TRUE	3	26	Amp		0.99224	N	N	Y	84.3808
29	C5	FALSE	Act>RFP	Cdk8_3	UNKNOWN	SYBR	None				1	0.54306	1.84142	29.6283	29.7165	0.196333		-0.109006	0.549486	0.317246	0	TRUE	0.04	TRUE	3	26	Amp		0.899292	N	N	Y	80.3514
30	C6	FALSE	Act>RFP	rp49	UNKNOWN	SYBR	None							29.3238	29.8255	0.513214						TRUE	0.04	TRUE	3	26	Amp		0.973101	N	Y	Y	82.2842
31	C7	FALSE	Act>Cdk8 IRIII	Cdk8_1	UNKNOWN	SYBR	None				0.227074	0.0974203	0.529278	32.6025	31.9114	0.629004		2.37458	0.761622	0.439723	2.13877	TRUE	0.04	TRUE	3	29	Amp		0.987928	N	Y	Y	81.962
32	C8	FALSE	Act>Cdk8 IRIII	Cdk8_2	UNKNOWN	SYBR	None				0.279468	0.170986	0.456774	30.6194	30.5652	0.105342		1.02839	0.442176	0.25529	1.83925	TRUE	0.04	TRUE	3	27	Amp		0.948238	N	N	Y	84.0412
33	C9	FALSE	Act>Cdk8 IRIII	Cdk8_3	UNKNOWN	SYBR	None				0.322585	0.190336	0.546722	31.294	31.0601	0.202566		1.52324	0.474821	0.274138	1.63225	TRUE	0.04	TRUE	3	28	Amp		0.912935	N	N	Y	80.4861
34	C10	FALSE	Act>Cdk8 IRIII	rp49	UNKNOWN	SYBR	None							29.0521	29.5368	0.429444						TRUE	0.04	TRUE	3	26	Amp		0.978761	N	N	Y	82.4174
39	D3	FALSE	Act>RFP	Cdk8_1	UNKNOWN	SYBR	None				1	0.56365	1.77415	30.0946	30.0613	0.0534926		0.235816	0.515994	0.297909	0	TRUE	0.04	TRUE	3	27	Amp		0.98558	N	N	Y	82.1494
40	D4	FALSE	Act>RFP	Cdk8_2	UNKNOWN	SYBR	None				1	0.545211	1.83415	28.8632	29.0147	0.186143		-0.810858	0.545928	0.315192	0	TRUE	0.04	TRUE	3	26	Amp		0.989578	N	N	Y	84.3808
41	D5	FALSE	Act>RFP	Cdk8_3	UNKNOWN	SYBR	None				1	0.54306	1.84142	29.5797	29.7165	0.196333		-0.109006	0.549486	0.317246	0	TRUE	0.04	TRUE	3	26	Amp		0.924196	N	N	Y	80.3514
42	D6	FALSE	Act>RFP	rp49	UNKNOWN	SYBR	None							29.8034	29.8255	0.513214						TRUE	0.04	TRUE	3	26	Amp		0.960231	N	Y	Y	82.4329
43	D7	FALSE	Act>Cdk8 IRIII	Cdk8_1	UNKNOWN	SYBR	None				0.227074	0.0974203	0.529278	31.7594	31.9114	0.629004		2.37458	0.761622	0.439723	2.13877	TRUE	0.04	TRUE	3	29	Amp		0.984061	N	Y	Y	81.962
44	D8	FALSE	Act>Cdk8 IRIII	Cdk8_2	UNKNOWN	SYBR	None				0.279468	0.170986	0.456774	30.4438	30.5652	0.105342		1.02839	0.442176	0.25529	1.83925	TRUE	0.04	TRUE	3	27	Amp		0.983413	N	N	Y	84.0412
45	D9	FALSE	Act>Cdk8 IRIII	Cdk8_3	UNKNOWN	SYBR	None				0.322585	0.190336	0.546722	30.9432	31.0601	0.202566		1.52324	0.474821	0.274138	1.63225	TRUE	0.04	TRUE	3	28	Amp		0.92803	N	N	Y	80.4861
46	D10	FALSE	Act>Cdk8 IRIII	rp49	UNKNOWN	SYBR	None							29.6885	29.5368	0.429444						TRUE	0.04	TRUE	3	26	Amp		0.983367	N	N	Y	82.4174
51	E3	FALSE	Act>RFP	Cdk8_1	UNKNOWN	SYBR	None				1	0.56365	1.77415	29.9996	30.0613	0.0534926		0.235816	0.515994	0.297909	0	TRUE	0.04	TRUE	3	27	Amp		0.957207	N	N	Y	82.1494
52	E4	FALSE	Act>RFP	Cdk8_2	UNKNOWN	SYBR	None				1	0.545211	1.83415	29.2225	29.0147	0.186143		-0.810858	0.545928	0.315192	0	TRUE	0.04	TRUE	3	26	Amp		0.986678	N	N	Y	84.2321
53	E5	FALSE	Act>RFP	Cdk8_3	UNKNOWN	SYBR	None				1	0.54306	1.84142	29.9415	29.7165	0.196333		-0.109006	0.549486	0.317246	0	TRUE	0.04	TRUE	3	27	Amp		0.906726	N	N	Y	80.3514
54	E6	FALSE	Act>RFP	rp49	UNKNOWN	SYBR	None							30.3495	29.8255	0.513214						TRUE	0.04	TRUE	3	27	Amp		0.720997	Y	Y	Y	81.9868
55	E7	FALSE	Act>Cdk8 IRIII	Cdk8_1	UNKNOWN	SYBR	None				0.227074	0.0974203	0.529278	31.3724	31.9114	0.629004		2.37458	0.761622	0.439723	2.13877	TRUE	0.04	TRUE	3	28	Amp		0.983253	N	Y	Y	81.962
56	E8	FALSE	Act>Cdk8 IRIII	Cdk8_2	UNKNOWN	SYBR	None				0.279468	0.170986	0.456774	30.6324	30.5652	0.105342		1.02839	0.442176	0.25529	1.83925	TRUE	0.04	TRUE	3	27	Amp		0.98622	N	N	Y	84.0412
57	E9	FALSE	Act>Cdk8 IRIII	Cdk8_3	UNKNOWN	SYBR	None				0.322585	0.190336	0.546722	30.9431	31.0601	0.202566		1.52324	0.474821	0.274138	1.63225	TRUE	0.04	TRUE	3	28	Amp		0.922022	N	N	Y	80.4861
58	E10	FALSE	Act>Cdk8 IRIII	rp49	UNKNOWN	SYBR	None							29.8698	29.5368	0.429444						TRUE	0.04	TRUE	3	26	Amp		0.984188	N	N	Y	82.4174
Analysis Type	Singleplex
Endogenous Control	rp49
RQ Min/Max Confidence Level	95.0
Reference Sample	Act>RFP

## Sheet: Fig S1b
Fig. S1b source data
Act5c>	Empty pupal case	total # of pupae
ctrl	37	37	104
Cdk8 RNAi	11	37	104
ctrl	21	21
Cdk8 RNAi	10	21
ctrl	46	46
Cdk8 RNAi	26	46
ctrl
Cdk8 RNAi
	Ctrl	Cdk8 RNAi
	100	29.7297
	100	47.619
	100	56.5217
Average	100	44.6235
SD	0	13.6449
Ttest	0.0206181

## Sheet: Fig S1c
Fig. S1c source data
Day	RFP (102)	Cdk8IR III (64)		Day	RFP (102)	Cdk8IR (64)
0	102	64		0	1	1
1	102	63		1	1	0.984375
2	102	63		2	1	0.984375
3	102	61		3	1	0.953125
4	102	58		4	1	0.90625
5	102	55		5	1	0.859375
6	102	50		6	1	0.78125
7	102	45		7	1	0.703125
8	102	45		8	1	0.703125
9	102	42		9	1	0.65625
10	102	38		10	1	0.59375
11	102	37		11	1	0.578125
12	101	32		12	0.990196	0.5
13	100	30		13	0.980392	0.46875
14	99	21		14	0.970588	0.328125
15	98	17		15	0.960784	0.265625
16	97	10		16	0.95098	0.15625
17	97	8		17	0.95098	0.125
18	97	5		18	0.95098	0.078125
19	97	3		19	0.95098	0.046875
20	96	2		20	0.941176	0.03125
21	94	2		21	0.921569	0.03125
22	93	2		22	0.911765	0.03125
23	92	2		23	0.901961	0.03125
24	92	1		24	0.901961	0.015625
25	90	1		25	0.882353	0.015625
26	89	0		26	0.872549	0
27	89			27	0.872549
28	89			28	0.872549
29	89			29	0.872549
30	88			30	0.862745
31	88			31	0.862745
32	88			32	0.862745
33	87			33	0.852941
34	86			34	0.843137
35	84			35	0.823529
36	82			36	0.803922
37	80			37	0.784314
38	73			38	0.715686
39	73			39	0.715686
40	72			40	0.705882
41	69			41	0.676471
42	68			42	0.666667
43	66			43	0.647059
44	65			44	0.637255
45	63			45	0.617647
46	60			46	0.588235
47	53			47	0.519608
48	49			48	0.480392
49	46			49	0.45098
50	44			50	0.431373
51	43			51	0.421569
52	43			52	0.421569
53	36			53	0.352941
54	34			54	0.333333
55	34			55	0.333333
56	30			56	0.294118
57	30			57	0.294118
58	30			58	0.294118
59	28			59	0.27451
60	27			60	0.264706
61	23			61	0.22549
62	22			62	0.215686
63	21			63	0.205882
64	16			64	0.156863
65	15			65	0.147059
66	14			66	0.137255
67	13			67	0.127451
68	12			68	0.117647
69	11			69	0.107843
70	11			70	0.107843
71	9			71	0.0882353
72	6			72	0.0588235
73	6			73	0.0588235
74	4			74	0.0392157
75	4			75	0.0392157
76	3			76	0.0294118
77	3			77	0.0294118
78	1			78	0.00980392
79	1			79	0.00980392
80	1			80	0.00980392
81	1			81	0.00980392
82	1			82	0.00980392
83	0			83	0
84				84
85				85

## Sheet: Fig S1d
Fig. S1d source data
Fertility	control (w1118)	X Act>Cdk8 RNAi virgins	X Act>Cdk8 RNAi males
	83	0	0	# of pupae
	77	0	0
	96	0	0
	106	0	0
Average	90.5	0	0
Total	362	0	0
SD	13.0256	0	0

## Sheet: Fig S1e
Fig. S1e source data
Mef2>	Empty pupal case	total # of pupae	% Eclosion
RFP	87	93	93.5484
Cdk8 KD	34	104	32.6923
RFP	68	73	93.1507
Cdk8 KD	35	86	40.6977
RFP	55	56	98.2143
Cdk8 KD	41	137	29.927
	% Eclosion			Average	SD	Ttest
Mef2>RFP (210/222)	93.5484	93.1507	98.2143	94.9711	2.81569
Mef2>Cdk8 KD (110/327)	32.6923	40.6977	29.927	34.439	5.59375	7.45898e-05
	% Eclosion
Mef2>RFP (210/222)	94.9711
Mef2>Cdk8 KD (110/327)

## Sheet: Fig S1f
Fig. S1f source data
3 days	Mef2>RFP (27)							Mef2>Cdk8 KD (27)									Mef2>RFP (27)	Mef2>Cdk8 KD (27)
	Trial 1	Trial 2	Trial 3	Trial 4	Trial 5	Trial 6	Average	Trial 1	Trial 2	Trial 3	Trial 4	Trial 5	Trial 6	Avg		0 -- 1 cm	3.7037	62.963
0 -- 1 cm	1	1	1	1	1	1	1	14	16	16	19	18	19	17		1 -- 2 cm	0	3.7037
1 -- 2 cm	0	0	0	0	0	0	0	0	1	0	2	3	0	1		2 -- 3 cm	0	6.79012
2 -- 3 cm	0	0	0	0	0	0	0	1	1	4	1	1	3	1.83333		3 --4 cm	0.617284	6.17284
3 --4 cm	0	0	0	0	1	0	0.166667	2	2	3	0	2	1	1.66667		4 -- 5 cm	0.617284	1.23457
4 -- 5 cm	0	0	0	1	0	0	0.166667	0	2	0	0	0	0	0.333333		≧ 5 cm	95.0617	19.1358
≧ 5 cm	26	26	26	25	25	26	25.6667	10	5	4	5	3	4	5.16667
3 days	Mef2>RFP (27)							Mef2>Cdk8 KD (27)									Mef2>RFP (27)	Mef2>Cdk8 KD (27)
	Trial 1	Trial 2	Trial 3	Trial 4	Trial 5	Trial 6	Avg	Trial 1	Trial 2	Trial 3	Trial 4	Trial 5	Trial 6	Avg		0 -- 1 cm	0	68.5185
0 -- 1 cm	0	0	0	0	0	0	0	15	18	18	18	21	21	18.5		1 -- 2 cm	0	6.17284
1 -- 2 cm	0	0	0	0	0	0	0	1	1	1	4	2	1	1.66667		2 -- 3 cm	0.617284	2.46914
2 -- 3 cm	0	0	1	0	0	0	0.166667	2	1	0	0	0	1	0.666667		3 --4 cm	0.617284	3.08642
3 --4 cm	0	0	0	1	0	0	0.166667	0	1	0	1	1	2	0.833333		4 -- 5 cm	0	3.08642
4 -- 5 cm	0	0	0	0	0	0	0	2	0	1	0	1	1	0.833333		≧ 5 cm	98.7654	16.6667
≧ 5 cm	27	27	26	26	27	27	26.6667	7	6	7	4	2	1	4.5
3 days	Mef2>RFP (11)							Mef2>Cdk8 KD (11)									Mef2>RFP (11)	Mef2>Cdk8 KD (11)
	Trial 1	Trial 2	Trial 3	Trial 4	Trial 5	Trial 6	Avg	Trial 1	Trial 2	Trial 3	Trial 4	Trial 5	Trial 6	Avg		0 -- 1 cm	0	24.2424
0 -- 1 cm	0	0	0	0	0	0	0	3	2	3	2	4	2	2.66667		1 -- 2 cm	1.51515	9.09091
1 -- 2 cm	0	0	1	0	0	0	0.166667	1	0	1	3	0	1	1		2 -- 3 cm	0	10.6061
2 -- 3 cm	0	0	0	0	0	0	0	0	2	2	1	1	1	1.16667		3 --4 cm	0	6.06061
3 --4 cm	0	0	0	0	0	0	0	1	1	1	0	0	1	0.666667		4 -- 5 cm	0	3.0303
4 -- 5 cm	0	0	0	0	0	0	0	1	0	0	1	0	0	0.333333		≧ 5 cm	98.4848	46.9697
≧ 5 cm	11	11	10	11	11	11	10.8333	5	6	4	4	6	6	5.16667
3 days	Mef2>RFP (65)							Mef2>Cdk8 KD (65)									Mef2>RFP (65)	Mef2>Cdk8 KD (65)
	Trial 1	Trial 2	Trial 3	Trial 4	Trial 5	Trial 6	Avg	Trial 1	Trial 2	Trial 3	Trial 4	Trial 5	Trial 6	Avg			95.0617	19.1358
0 -- 1 cm	1	1	1	1	1	1	1	32	36	37	39	43	42	38.1667			98.7654	16.6667
1 -- 2 cm	0	0	1	0	0	0	0.166667	2	2	2	9	5	2	3.66667			98.4848	46.9697
2 -- 3 cm	0	0	1	0	0	0	0.166667	3	4	6	2	2	5	3.66667		Average	97.4373	27.5907
3 --4 cm	0	0	0	1	1	0	0.333333	3	4	4	1	3	4	3.16667		SD	2.06211	16.828
4 -- 5 cm	0	0	0	1	0	0	0.166667	3	2	1	1	1	1	1.5		Ttest		0.00203977
≧ 5 cm	64	64	62	62	63	64	63.1667	22	17	15	13	11	11	14.8333
	Mef2>RFP (65)	Mef2>Cdk8 KD (65)
0 -- 1 cm	1.53846	58.7179
1 -- 2 cm	0.25641	5.64103
2 -- 3 cm	0.25641	5.64103
3 --4 cm	0.512821	4.87179
4 -- 5 cm	0.25641	2.30769
≧ 5 cm	97.1795	22.8205
	Mef2>RFP (65)	Mef2>Cdk8 KD (65)
0 -- 1 cm	1.53846	58
1 -- 2 cm	0.25641	5.64103
2 -- 3 cm	0.25641	5.64103
3 --4 cm	0.25641	4.87179
4 -- 5 cm	0	2.30769
≧ 5 cm	97.6923	22.8205
	Mef2>RFP (65)	Mef2>Cdk8 KD (65)
	0	0
	0	0
	5	0
	5	0
	5	0
	5	0
	5	0
	5	0
	5	0
	5	0
	5	0
	5	0
	5	0
	5	0
	5	0
	5	0
	5	0
	5	0
	5	0
	5	0
	5	0
	5	0
	5	0
	5	0
	5	0
	5	0
	5	0
	5	0
	5	0
	5	0
	5	0
	5	0
	5	0
	5	0
	5	0
	5	0
	5	0
	5	0
	5	0
	5	0
	5	0
	5	0
	5	0
	5	0
	5	0
	5	0
	5	0
	5	0
	5	0
	5	0
	5	0
	5	0
	5	0
	5	0
	5	0
	5	0
	5	0
	5	0
	5	1
	5	1
	5	1
	5	1
	5	1
	5	1
	5	2
	5	2
	5	2
	5	2
	5	2
	5	2
	5	3
	5	3
	5	3
	5	3
	5	3
	5	4
	5	4
	5	5
	5	5
	5	5
	5	5
	5	5
	5	5
	5	5
	5	5
	5	5
	5	5
	5	5
	5	5
	5	5
	5	5
	5	5
	5	5
	5	5
	5	5
	5	5
	5	5
	5	5
	5	5
	5	5
