# Supplementary material for: Cdk8/CDK19 promotes mitochondrial fission through Drp1 phosphorylation and can phenotypically suppress pink1 deficiency in Drosophila
Source: Nat Commun. 2024 Apr 18;15:3326. doi: 10.1038/s41467-024-47623-8 (PMC11026413; doi:10.1038/s41467-024-47623-8)
Supplement: Supplementary file 3 — Source data [file 41467_2024_47623_MOESM3_ESM.zip › Source data Fig. S2.xlsx]

## Sheet: Fig S2a
Fig. S3a source data
Well	Well Position	Omit	Sample Name	Target Name	Task	Reporter	Quencher	Quantity	Quantity Mean	Quantity SD	RQ	RQ Min	RQ Max	CT	Ct Mean	Ct SD	Delta Ct	Delta Ct Mean	Delta Ct SD	Delta Ct SE	Delta Delta Ct	Automatic Ct Threshold	Ct Threshold	Automatic Baseline	Baseline Start	Baseline End	Amp Status	Comments	Cq Conf
39	D3	FALSE	ctrl	cdk8	UNKNOWN	SYBR	None				1			28.8048	28.8048			5.98487			0	TRUE	0.352091	TRUE	3	23	Amp		0.988644
40	D4	FALSE	ctrl	pink1	UNKNOWN	SYBR	None				1			26.9238	26.9238			4.10387			0	TRUE	0.31929	TRUE	3	21	Amp		0.925715
41	D5	FALSE	ctrl	parkin	UNKNOWN	SYBR	None				1			28.9806	28.9806			6.16063			0	TRUE	0.360205	TRUE	3	23	Amp		0.926782
42	D6	FALSE	ctrl	rp49	UNKNOWN	SYBR	None							19.871	19.871							TRUE	0.351859	TRUE	3	14	Amp		0.972026
43	D7	FALSE	IR III	cdk8	UNKNOWN	SYBR	None				0.207857			30.8545	30.8545			8.25121			2.26634	TRUE	0.352091	TRUE	3	25	Amp		0.984779
44	D8	FALSE	IR III	pink1	UNKNOWN	SYBR	None				1.26561			26.3673	26.3673			3.76404			-0.339837	TRUE	0.31929	TRUE	3	20	Amp		0.988914
45	D9	FALSE	IR III	parkin	UNKNOWN	SYBR	None				0.898211			28.9188	28.9188			6.31551			0.154874	TRUE	0.360205	TRUE	3	23	Amp		0.989745
46	D10	FALSE	IR III	rp49	UNKNOWN	SYBR	None							19.461	19.461							TRUE	0.351859	TRUE	3	14	Amp		0.988991
Analysis Type	Singleplex
Endogenous Control	rp49
RQ Min/Max Confidence Level	95.0
Reference Sample	ctrl
Well	Well Position	Omit	Sample Name	Target Name	Task	Reporter	Quencher	Quantity	Quantity Mean	Quantity SD	RQ	RQ Min	RQ Max	CT	Ct Mean	Ct SD	Delta Ct	Delta Ct Mean	Delta Ct SD	Delta Ct SE	Delta Delta Ct	Automatic Ct Threshold	Ct Threshold	Automatic Baseline	Baseline Start	Baseline End	Amp Status	Comments	Cq Conf
39	D3	FALSE	ctrl	cdk8	UNKNOWN	SYBR	None				1			28.9444	28.9444			6.55625			0	TRUE	0.422453	TRUE	3	22	Amp		0.989145
40	D4	FALSE	ctrl	pink	UNKNOWN	SYBR	None				1			27.1471	27.1471			4.75897			0	TRUE	0.393995	TRUE	3	21	Amp		0.984378
41	D5	FALSE	ctrl	parkin	UNKNOWN	SYBR	None				1			29.1885	29.1885			6.80042			0	TRUE	0.41275	TRUE	3	23	Amp		0.980662
42	D6	FALSE	ctrl	rp49	UNKNOWN	SYBR	None							19.4328	19.4328							TRUE	0.230736	TRUE	3	14	Amp		0.97369
43	D7	FALSE	IR III	cdk8	UNKNOWN	SYBR	None				0.158205			31.4538	31.4538			9.21638			2.66013	TRUE	0.422453	TRUE	3	25	Amp		0.98907
44	D8	FALSE	IR III	pink	UNKNOWN	SYBR	None				1.08088			26.8842	26.8842			4.64676			-0.112211	TRUE	0.393995	TRUE	3	19	Amp		0.986797
45	D9	FALSE	IR III	parkin	UNKNOWN	SYBR	None				0.907164			29.1784	29.1784			6.94098			0.140564	TRUE	0.41275	TRUE	3	21	Amp		0.986115
46	D10	FALSE	IR III	rp49	UNKNOWN	SYBR	None							18.8856	18.8856							TRUE	0.230736	TRUE	3	14	Amp		0.986991
Analysis Type	Singleplex
Endogenous Control	rp49
RQ Min/Max Confidence Level	95.0
Reference Sample	ctrl
Well	Well Position	Omit	Sample Name	Target Name	Task	Reporter	Quencher	Quantity	Quantity Mean	Quantity SD	RQ	RQ Min	RQ Max	CT	Ct Mean	Ct SD	Delta Ct	Delta Ct Mean	Delta Ct SD	Delta Ct SE	Delta Delta Ct	Automatic Ct Threshold	Ct Threshold	Automatic Baseline	Baseline Start	Baseline End	Amp Status	Comments	Cq Conf
39	D3	FALSE	ctrl	cdk8	UNKNOWN	SYBR	None				1			29.1359	29.1359			6.32282			0	TRUE	0.432345	TRUE	3	23	Amp		0.984807
40	D4	FALSE	ctrl	pink	UNKNOWN	SYBR	None				1			27.2916	27.2916			4.47858			0	TRUE	0.375016	TRUE	3	20	Amp		0.987416
41	D5	FALSE	ctrl	parkin	UNKNOWN	SYBR	None				1			28.775	28.775			5.96195			0	TRUE	0.406724	TRUE	3	22	Amp		0.986483
42	D6	FALSE	ctrl	rp49	UNKNOWN	SYBR	None							19.9179	19.9179							TRUE	0.374403	TRUE	3	13	Amp		0.984719
43	D7	FALSE	IR III	cdk8	UNKNOWN	SYBR	None				0.277675			30.9723	30.9723			8.17135			1.84853	TRUE	0.432345	TRUE	3	24	Amp		0.991642
44	D8	FALSE	IR III	pink	UNKNOWN	SYBR	None				1.30419			26.8964	26.8964			4.09542			-0.383156	TRUE	0.375016	TRUE	3	20	Amp		0.989541
45	D9	FALSE	IR III	parkin	UNKNOWN	SYBR	None				0.80338			29.0787	29.0787			6.27779			0.315845	TRUE	0.406724	TRUE	3	23	Amp		0.987251
46	D10	FALSE	IR III	rp49	UNKNOWN	SYBR	None							19.5227	19.5227							TRUE	0.374403	TRUE	3	13	Amp		0.98713
Analysis Type	Singleplex
Endogenous Control	rp49
RQ Min/Max Confidence Level	95.0
Reference Sample	ctrl

## Sheet: Fig S2b
Fig. S3b source data
Well	Well Position	Omit	Sample Name	Target Name	Task	Reporter	Quencher	Quantity	Quantity Mean	Quantity SD	RQ	RQ Min	RQ Max	CT	Ct Mean	Ct SD	Delta Ct	Delta Ct Mean	Delta Ct SD	Delta Ct SE	Delta Delta Ct	Automatic Ct Threshold	Ct Threshold	Automatic Baseline	Baseline Start	Baseline End	Amp Status	Comments	Cq Conf
31	C7	FALSE	ctrl 1.1	cycC	UNKNOWN	SYBR	None				1			30.3203	30.3203			6.99255			0	TRUE	0.04	TRUE	3	27	Amp		0.979652
32	C8	FALSE	ctrl 1.1	opa1	UNKNOWN	SYBR	None				1			29.6511	29.6511			6.3233			0	TRUE	0.04	TRUE	3	26	Amp		0.98596
33	C9	FALSE	ctrl 1.1	marf	UNKNOWN	SYBR	None				1			29.512	29.512			6.18417			0	TRUE	0.04	TRUE	3	26	Amp		0.980053
34	C10	FALSE	ctrl 1.1	drp1	UNKNOWN	SYBR	None				1			30.3373	30.3373			7.00952			0	TRUE	0.04	TRUE	3	27	Amp		0.968005
39	D3	FALSE	ctrl 1.1	rp49	UNKNOWN	SYBR	None							23.3278	23.3278							TRUE	0.04	TRUE	3	20	Amp		0.924066
40	D4	FALSE	cycC rnai 1.1	cycC	UNKNOWN	SYBR	None				0.234225			31.916	31.916			9.08658			2.09403	TRUE	0.04	TRUE	3	29	Amp		0.902612
41	D5	FALSE	cycC rnai 1.1	opa1	UNKNOWN	SYBR	None				0.844415			29.3967	29.3967			6.56727			0.243977	TRUE	0.04	TRUE	3	26	Amp		0.971561
42	D6	FALSE	cycC rnai 1.1	marf	UNKNOWN	SYBR	None				1.56297			28.3693	28.3693			5.53988			-0.644287	TRUE	0.04	TRUE	3	25	Amp		0.982527
43	D7	FALSE	cycC rnai 1.1	drp1	UNKNOWN	SYBR	None				1.3422			29.4144	29.4144			6.58492			-0.424601	TRUE	0.04	TRUE	3	26	Amp		0.974224
44	D8	FALSE	cycC rnai 1.1	rp49	UNKNOWN	SYBR	None							22.8294	22.8294							TRUE	0.04	TRUE	3	19	Amp		0.922527
Analysis Type	Singleplex
Endogenous Control	rp49
RQ Min/Max Confidence Level	95.0
Reference Sample	ctrl 1.1
Well	Well Position	Omit	Sample Name	Target Name	Task	Reporter	Quencher	Quantity	Quantity Mean	Quantity SD	RQ	RQ Min	RQ Max	CT	Ct Mean	Ct SD	Delta Ct	Delta Ct Mean	Delta Ct SD	Delta Ct SE	Delta Delta Ct	Automatic Ct Threshold	Ct Threshold	Automatic Baseline	Baseline Start	Baseline End	Amp Status	Comments	Cq Conf
15	B3	FALSE	ctrl 1	cycC	UNKNOWN	SYBR	None				1			30.6521	30.6521			7.48223			0	TRUE	0.04	TRUE	3	27	Amp		0.988491
16	B4	FALSE	ctrl 1	opa1	UNKNOWN	SYBR	None				1			30.3666	30.3666			7.19679			0	TRUE	0.04	TRUE	3	27	Amp		0.98245
17	B5	FALSE	ctrl 1	marf	UNKNOWN	SYBR	None				1			29.8475	29.8475			6.67765			0	TRUE	0.04	TRUE	3	27	Amp		0.981711
18	B6	FALSE	ctrl 1	drp1	UNKNOWN	SYBR	None				1			30.7039	30.7039			7.53408			0	TRUE	0.04	TRUE	3	27	Amp		0.947066
19	B7	FALSE	ctrl 1	rp49	UNKNOWN	SYBR	None							23.1698	23.1698							TRUE	0.04	TRUE	3	20	Amp		0.954457
20	B8	FALSE	cycC rnai 1	cycC	UNKNOWN	SYBR	None				0.3053			31.8046	31.8046			9.19393			1.7117	TRUE	0.04	TRUE	3	29	Amp		0.988207
21	B9	FALSE	cycC rnai 1	opa1	UNKNOWN	SYBR	None				1.62717			29.1051	29.1051			6.49442			-0.702366	TRUE	0.04	TRUE	3	26	Amp		0.979761
22	B10	FALSE	cycC rnai 1	marf	UNKNOWN	SYBR	None				1.48905			28.714	28.714			6.10326			-0.574394	TRUE	0.04	TRUE	3	25	Amp		0.987525
27	C3	FALSE	cycC rnai 1	drp1	UNKNOWN	SYBR	None				1.51367			29.5467	29.5467			6.93604			-0.598047	TRUE	0.04	TRUE	3	26	Amp		0.963415
28	C4	FALSE	cycC rnai 1	rp49	UNKNOWN	SYBR	None							22.6107	22.6107							TRUE	0.04	TRUE	3	19	Amp		0.934601
Analysis Type	Singleplex
Endogenous Control	rp49
RQ Min/Max Confidence Level	95.0
Reference Sample	ctrl 1
Well	Well Position	Omit	Sample Name	Target Name	Task	Reporter	Quencher	Quantity	Quantity Mean	Quantity SD	RQ	RQ Min	RQ Max	CT	Ct Mean	Ct SD	Delta Ct	Delta Ct Mean	Delta Ct SD	Delta Ct SE	Delta Delta Ct	Automatic Ct Threshold	Ct Threshold	Automatic Baseline	Baseline Start	Baseline End	Amp Status	Comments	Cq Conf
15	B3	FALSE	ctrl 2	cycC	UNKNOWN	SYBR	None				1			30.6521	30.6521			7.48223			0	TRUE	0.04	TRUE	3	27	Amp		0.988491
16	B4	FALSE	ctrl 2	opa1	UNKNOWN	SYBR	None				1			30.3666	30.3666			7.19679			0	TRUE	0.04	TRUE	3	27	Amp		0.98245
17	B5	FALSE	ctrl 2	marf	UNKNOWN	SYBR	None				1			29.8475	29.8475			6.67765			0	TRUE	0.04	TRUE	3	27	Amp		0.981711
18	B6	FALSE	ctrl 2	drp1	UNKNOWN	SYBR	None				1			30.7039	30.7039			7.53408			0	TRUE	0.04	TRUE	3	27	Amp		0.947066
19	B7	FALSE	ctrl 2	rp49	UNKNOWN	SYBR	None							23.1698	23.1698							TRUE	0.04	TRUE	3	20	Amp		0.954457
20	B8	FALSE	cycC rnai 2	cycC	UNKNOWN	SYBR	None				0.472724			31.1468	31.1468			8.56316			1.08093	TRUE	0.04	TRUE	3	28	Amp		0.98674
41	D5	FALSE	cycC rnai 2	opa1	UNKNOWN	SYBR	None				1.8011			28.9316	28.9316			6.34791			-0.848881	TRUE	0.04	TRUE	3	26	Amp		0.981639
42	D6	FALSE	cycC rnai 2	marf	UNKNOWN	SYBR	None				1.57517			28.6058	28.6058			6.02214			-0.655508	TRUE	0.04	TRUE	3	25	Amp		0.985248
43	D7	FALSE	cycC rnai 2	drp1	UNKNOWN	SYBR	None				1.22994			29.8192	29.8192			7.2355			-0.298586	TRUE	0.04	TRUE	3	26	Amp		0.975596
44	D8	FALSE	cycC rnai 2	rp49	UNKNOWN	SYBR	None							22.5837	22.5837							TRUE	0.04	TRUE	3	19	Amp		0.952066
Analysis Type	Singleplex
Endogenous Control	rp49
RQ Min/Max Confidence Level	95.0
Reference Sample	ctrl 2
Well	Well Position	Omit	Sample Name	Target Name	Task	Reporter	Quencher	Quantity	Quantity Mean	Quantity SD	RQ	RQ Min	RQ Max	CT	Ct Mean	Ct SD	Delta Ct	Delta Ct Mean	Delta Ct SD	Delta Ct SE	Delta Delta Ct	Automatic Ct Threshold	Ct Threshold	Automatic Baseline	Baseline Start	Baseline End	Amp Status	Comments	Cq Conf
15	B3	FALSE	rfp	rp49	UNKNOWN	SYBR	None							22.5268	22.5268							TRUE	0.340088	TRUE	3	16	Amp		0.959275
16	B4	FALSE	rfp	pink1	UNKNOWN	SYBR	None				1			29.9649	29.9649			7.43806			0	TRUE	0.357269	TRUE	3	24	Amp		0.986503
17	B5	FALSE	rfp	parkin	UNKNOWN	SYBR	None				1			31.8301	31.8301			9.30329			0	TRUE	0.374598	TRUE	3	25	Amp		0.989593
18	B6	FALSE	cyc C IR	rp49	UNKNOWN	SYBR	None							21.7977	21.7977							TRUE	0.340088	TRUE	3	13	Amp		0.949616
19	B7	FALSE	cyc C IR	pink1	UNKNOWN	SYBR	None				0.95476			29.3025	29.3025			7.50485			0.0667896	TRUE	0.357269	TRUE	3	23	Amp		0.988716
20	B8	FALSE	cyc C IR	parkin	UNKNOWN	SYBR	None				0.904683			31.2455	31.2455			9.44781			0.144516	TRUE	0.374598	TRUE	3	25	Amp		0.987803
Analysis Type	Singleplex
Endogenous Control	rp49
RQ Min/Max Confidence Level	95.0
Reference Sample	rfp
Well	Well Position	Omit	Sample Name	Target Name	Task	Reporter	Quencher	Quantity	Quantity Mean	Quantity SD	RQ	RQ Min	RQ Max	CT	Ct Mean	Ct SD	Delta Ct	Delta Ct Mean	Delta Ct SD	Delta Ct SE	Delta Delta Ct	Automatic Ct Threshold	Ct Threshold	Automatic Baseline	Baseline Start	Baseline End	Amp Status	Comments	Cq Conf
56	E8	FALSE	Da>rfp	dPink1	UNKNOWN	SYBR	None				1			27.1145	27.1145			6.34995			0	TRUE	0.241852	TRUE	3	22	Amp		0.973828
57	E9	FALSE	Da>cyc C IR	dPink1	UNKNOWN	SYBR	None				0.977194			27.2472	27.2472			6.38323			0.0332832	TRUE	0.241852	TRUE	3	22	Amp		0.978237
68	F8	FALSE	Da>rfp	parkin	UNKNOWN	SYBR	None				1			30.1993	30.1993			9.43474			0	TRUE	0.240252	TRUE	3	25	Amp		0.971374
69	F9	FALSE	Da>cyc C IR	parkin	UNKNOWN	SYBR	None				1.08051			30.187	30.187			9.32303			-0.111706	TRUE	0.240252	TRUE	3	24	Amp		0.990961
44	D8	FALSE	Da>rfp	rp49	UNKNOWN	SYBR	None							20.7646	20.7646							TRUE	0.282025	TRUE	3	12	Amp		0.946223
45	D9	FALSE	Da>cyc C IR	rp49	UNKNOWN	SYBR	None							20.864	20.864							TRUE	0.282025	TRUE	3	15	Amp		0.960994
Analysis Type	Singleplex
Endogenous Control	rp49
RQ Min/Max Confidence Level	95.0
Reference Sample	Da>rfp
Well	Well Position	Omit	Sample Name	Target Name	Task	Reporter	Quencher	Quantity	Quantity Mean	Quantity SD	RQ	RQ Min	RQ Max	CT	Ct Mean	Ct SD	Delta Ct	Delta Ct Mean	Delta Ct SD	Delta Ct SE	Delta Delta Ct	Automatic Ct Threshold	Ct Threshold	Automatic Baseline	Baseline Start	Baseline End	Amp Status	Comments	Cq Conf
56	E8	FALSE	Da>rfp	dPink1	UNKNOWN	SYBR	None				1			27.1145	27.1145			6.34995			0	TRUE	0.241852	TRUE	3	22	Amp		0.973828
57	E9	FALSE	Da>cycc IR	dPink1	UNKNOWN	SYBR	None				0.97925			27.1532	27.1532			6.3802			0.0302505	TRUE	0.241852	TRUE	3	21	Amp		0.978295
68	F8	FALSE	Da>rfp	parkin	UNKNOWN	SYBR	None				1			30.1993	30.1993			9.43474			0	TRUE	0.240252	TRUE	3	25	Amp		0.971374
69	F9	FALSE	Da>cycc IR	parkin	UNKNOWN	SYBR	None				1.14865			29.6731	29.6731			8.90004			-0.534704	TRUE	0.240252	TRUE	3	24	Amp		0.989252
44	D8	FALSE	Da>rfp	rp49	UNKNOWN	SYBR	None							20.7646	20.7646							TRUE	0.282025	TRUE	3	12	Amp		0.946223
45	D9	FALSE	Da>cycc IR	rp49	UNKNOWN	SYBR	None							20.773	20.773							TRUE	0.282025	TRUE	3	14	Amp		0.964018
Analysis Type	Singleplex
Endogenous Control	rp49
RQ Min/Max Confidence Level	95.0
Reference Sample	Da>rfp
