# Supplementary material for: Cdk8/CDK19 promotes mitochondrial fission through Drp1 phosphorylation and can phenotypically suppress pink1 deficiency in Drosophila
Source: Nat Commun. 2024 Apr 18;15:3326. doi: 10.1038/s41467-024-47623-8 (PMC11026413; doi:10.1038/s41467-024-47623-8)
Supplement: Supplementary file 3 — Source data [file 41467_2024_47623_MOESM3_ESM.zip › Source data Fig. S3.xlsx]

## Sheet: Fig S3n
Fig. S3n source data
Well	Well Position	Omit	Sample Name	Target Name	Task	Reporter	Quencher	Quantity	Quantity Mean	Quantity SD	RQ	RQ Min	RQ Max	CT	Ct Mean	Ct SD	Delta Ct	Delta Ct Mean	Delta Ct SD	Delta Ct SE	Delta Delta Ct	Automatic Ct Threshold	Ct Threshold	Automatic Baseline	Baseline Start	Baseline End	Amp Status	Comments	Cq Conf
15	B3	FALSE	ctrl 1.1	cycC	UNKNOWN	SYBR	None				1			30.3203	30.3203			6.99255			0	TRUE	0.04	TRUE	3	27	Amp		0.979652
16	B4	FALSE	ctrl 1.1	opa1	UNKNOWN	SYBR	None				1			29.6511	29.6511			6.3233			0	TRUE	0.04	TRUE	3	26	Amp		0.98596
17	B5	FALSE	ctrl 1.1	marf	UNKNOWN	SYBR	None				1			29.512	29.512			6.18417			0	TRUE	0.04	TRUE	3	26	Amp		0.980053
18	B6	FALSE	ctrl 1.1	drp1	UNKNOWN	SYBR	None				1			30.3373	30.3373			7.00952			0	TRUE	0.04	TRUE	3	27	Amp		0.968005
19	B7	FALSE	ctrl 1.1	tub	UNKNOWN	SYBR	None				1			27.3995	27.3995			4.07172			0	TRUE	0.04	TRUE	3	24	Amp		0.958
20	B8	FALSE	ctrl 1.1	rp49	UNKNOWN	SYBR	None							23.3278	23.3278							TRUE	0.04	TRUE	3	20	Amp		0.924066
21	B9	FALSE	cycC rnai 1.1	cycC	UNKNOWN	SYBR	None				0.234225			31.916	31.916			9.08658			2.09403	TRUE	0.04	TRUE	3	29	Amp		0.902612
22	B10	FALSE	cycC rnai 1.1	opa1	UNKNOWN	SYBR	None				0.844415			29.3967	29.3967			6.56727			0.243977	TRUE	0.04	TRUE	3	26	Amp		0.971561
23	C3	FALSE	cycC rnai 1.1	marf	UNKNOWN	SYBR	None				1.56297			28.3693	28.3693			5.53988			-0.644287	TRUE	0.04	TRUE	3	25	Amp		0.982527
24	C4	FALSE	cycC rnai 1.1	drp1	UNKNOWN	SYBR	None				1.3422			29.4144	29.4144			6.58492			-0.424601	TRUE	0.04	TRUE	3	26	Amp		0.974224
25	C5	FALSE	cycC rnai 1.1	tub	UNKNOWN	SYBR	None				0.78836			27.2442	27.2442			4.41479			0.343073	TRUE	0.04	TRUE	3	24	Amp		0.96084
26	C6	FALSE	cycC rnai 1.1	rp49	UNKNOWN	SYBR	None							22.8294	22.8294							TRUE	0.04	TRUE	3	19	Amp		0.922527
Analysis Type	Singleplex
Endogenous Control	rp49
RQ Min/Max Confidence Level	95.0
Reference Sample	ctrl 1.1
Well	Well Position	Omit	Sample Name	Target Name	Task	Reporter	Quencher	Quantity	Quantity Mean	Quantity SD	RQ	RQ Min	RQ Max	CT	Ct Mean	Ct SD	Delta Ct	Delta Ct Mean	Delta Ct SD	Delta Ct SE	Delta Delta Ct	Automatic Ct Threshold	Ct Threshold	Automatic Baseline	Baseline Start	Baseline End	Amp Status	Comments	Cq Conf
15	B3	FALSE	ctrl 1	cycC	UNKNOWN	SYBR	None				1			30.6521	30.6521			7.48223			0	TRUE	0.04	TRUE	3	27	Amp		0.988491
16	B4	FALSE	ctrl 1	opa1	UNKNOWN	SYBR	None				1			30.3666	30.3666			7.19679			0	TRUE	0.04	TRUE	3	27	Amp		0.98245
17	B5	FALSE	ctrl 1	marf	UNKNOWN	SYBR	None				1			29.8475	29.8475			6.67765			0	TRUE	0.04	TRUE	3	27	Amp		0.981711
18	B6	FALSE	ctrl 1	drp1	UNKNOWN	SYBR	None				1			30.7039	30.7039			7.53408			0	TRUE	0.04	TRUE	3	27	Amp		0.947066
19	B7	FALSE	ctrl 1	tub	UNKNOWN	SYBR	None				1			27.9113	27.9113			4.74152			0	TRUE	0.04	TRUE	3	24	Amp		0.969158
20	B8	FALSE	ctrl 1	rp49	UNKNOWN	SYBR	None							23.1698	23.1698							TRUE	0.04	TRUE	3	20	Amp		0.954457
21	B9	FALSE	cycC rnai 1	cycC	UNKNOWN	SYBR	None				0.3053			31.8046	31.8046			9.19393			1.7117	TRUE	0.04	TRUE	3	29	Amp		0.988207
22	B10	FALSE	cycC rnai 1	opa1	UNKNOWN	SYBR	None				1.62717			29.1051	29.1051			6.49442			-0.702366	TRUE	0.04	TRUE	3	26	Amp		0.979761
27	C3	FALSE	cycC rnai 1	marf	UNKNOWN	SYBR	None				1.48905			28.714	28.714			6.10326			-0.574394	TRUE	0.04	TRUE	3	25	Amp		0.987525
28	C4	FALSE	cycC rnai 1	drp1	UNKNOWN	SYBR	None				1.51367			29.5467	29.5467			6.93604			-0.598047	TRUE	0.04	TRUE	3	26	Amp		0.963415
29	C5	FALSE	cycC rnai 1	tub	UNKNOWN	SYBR	None				0.5622			28.1831	28.1831			5.57237			0.830845	TRUE	0.04	TRUE	3	25	Amp		0.962764
30	C6	FALSE	cycC rnai 1	rp49	UNKNOWN	SYBR	None							22.6107	22.6107							TRUE	0.04	TRUE	3	19	Amp		0.934601
Analysis Type	Singleplex
Endogenous Control	rp49
RQ Min/Max Confidence Level	95.0
Reference Sample	ctrl 1
Well	Well Position	Omit	Sample Name	Target Name	Task	Reporter	Quencher	Quantity	Quantity Mean	Quantity SD	RQ	RQ Min	RQ Max	CT	Ct Mean	Ct SD	Delta Ct	Delta Ct Mean	Delta Ct SD	Delta Ct SE	Delta Delta Ct	Automatic Ct Threshold	Ct Threshold	Automatic Baseline	Baseline Start	Baseline End	Amp Status	Comments	Cq Conf
15	B3	FALSE	ctrl 2	cycC	UNKNOWN	SYBR	None				1			30.6521	30.6521			7.48223			0	TRUE	0.04	TRUE	3	27	Amp		0.988491
16	B4	FALSE	ctrl 2	opa1	UNKNOWN	SYBR	None				1			30.3666	30.3666			7.19679			0	TRUE	0.04	TRUE	3	27	Amp		0.98245
17	B5	FALSE	ctrl 2	marf	UNKNOWN	SYBR	None				1			29.8475	29.8475			6.67765			0	TRUE	0.04	TRUE	3	27	Amp		0.981711
18	B6	FALSE	ctrl 2	drp1	UNKNOWN	SYBR	None				1			30.7039	30.7039			7.53408			0	TRUE	0.04	TRUE	3	27	Amp		0.947066
19	B7	FALSE	ctrl 2	tub	UNKNOWN	SYBR	None				1			27.9113	27.9113			4.74152			0	TRUE	0.04	TRUE	3	24	Amp		0.969158
20	B8	FALSE	ctrl 2	rp49	UNKNOWN	SYBR	None							23.1698	23.1698							TRUE	0.04	TRUE	3	20	Amp		0.954457
41	D5	FALSE	cycC rnai 2	cycC	UNKNOWN	SYBR	None				0.255465			31.621	31.621			8.96135			1.9688	TRUE	0.04	TRUE	3	28	Amp		0.986765	N
42	D6	FALSE	cycC rnai 2	opa1	UNKNOWN	SYBR	None				0.797886			29.3087	29.3087			6.64904			0.325745	TRUE	0.04	TRUE	3	26	Amp		0.983862	N
43	D7	FALSE	cycC rnai 2	marf	UNKNOWN	SYBR	None				1.1807			28.6042	28.6042			5.94452			-0.239641	TRUE	0.04	TRUE	3	25	Amp		0.985336	N
44	D8	FALSE	cycC rnai 2	drp1	UNKNOWN	SYBR	None				1.14382			29.4753	29.4753			6.81566			-0.193863	TRUE	0.04	TRUE	3	26	Amp		0.977495	N
45	D9	FALSE	cycC rnai 2	tub	UNKNOWN	SYBR	None				0.433766			27.9364	27.9364			5.27673			1.20501	TRUE	0.04	TRUE	3	24	Amp		0.97534	N
46	D10	FALSE	cycC rnai 2	rp49	UNKNOWN	SYBR	None							22.5837	22.5837							TRUE	0.04	TRUE	3	19	Amp		0.952066
Analysis Type	Singleplex
Endogenous Control	rp49
RQ Min/Max Confidence Level	95.0
Reference Sample	ctrl 2
Well	Well Position	Omit	Sample Name	Target Name	Task	Reporter	Quencher	Quantity	Quantity Mean	Quantity SD	RQ	RQ Min	RQ Max	CT	Ct Mean	Ct SD	Delta Ct	Delta Ct Mean	Delta Ct SD	Delta Ct SE	Delta Delta Ct	Automatic Ct Threshold	Ct Threshold	Automatic Baseline	Baseline Start	Baseline End	Amp Status	Comments	Cq Conf
65	F5	FALSE	act>RFP	rp49	UNKNOWN	SYBR	None							21.4364	21.4364							TRUE	0.164498	TRUE	3	15	Amp		0.95196
66	F6	FALSE	act>RFP	Marf	UNKNOWN	SYBR	None				1			29.0186	29.0186			7.58221			0	TRUE	0.373848	TRUE	3	23	Amp		0.984154
67	F7	FALSE	act>RFP	Opa1	UNKNOWN	SYBR	None				1			29.3706	29.3706			7.93423			0	TRUE	0.378503	TRUE	3	23	Amp		0.980176
68	F8	FALSE	act>cdk8 IR	rp49	UNKNOWN	SYBR	None							21.0577	21.0577							TRUE	0.164498	TRUE	3	15	Amp		0.971206
69	G5	FALSE	act>cdk8 IR	Marf	UNKNOWN	SYBR	None				1.16087			28.4247	28.4247			7.36699			-0.215212	TRUE	0.373848	TRUE	3	22	Amp		0.990786
70	G6	FALSE	act>cdk8 IR	Opa1	UNKNOWN	SYBR	None				0.961742			29.0482	29.0482			7.99051			0.0562782	TRUE	0.378503	TRUE	3	23	Amp		0.984434
Analysis Type	Singleplex
Endogenous Control	rp49
RQ Min/Max Confidence Level	95.0
Reference Sample	act>RFP
Well	Well Position	Omit	Sample Name	Target Name	Task	Reporter	Quencher	Quantity	Quantity Mean	Quantity SD	RQ	RQ Min	RQ Max	CT	Ct Mean	Ct SD	Delta Ct	Delta Ct Mean	Delta Ct SD	Delta Ct SE	Delta Delta Ct	Automatic Ct Threshold	Ct Threshold	Automatic Baseline	Baseline Start	Baseline End	Amp Status	Comments	Cq Conf
28	C4	FALSE	act5c>RFP	marf	UNKNOWN	SYBR	None				1			27.3068	27.3068			7.48915			0	TRUE	0.370152	TRUE	3	21	Amp		0.986211
29	C5	FALSE	act5c>RFP	opa1	UNKNOWN	SYBR	None				1			27.3643	27.3643			7.54667			0	TRUE	0.327812	TRUE	3	22	Amp		0.987965
30	C6	FALSE	act5c>RFP	rp49	UNKNOWN	SYBR	None							19.8176	19.8176							TRUE	0.288021	TRUE	3	11	Amp		0.959063
31	C7	FALSE	act5c>cdk8 IR	marf	UNKNOWN	SYBR	None				1.36429			26.9595	26.9595			7.041			-0.448151	TRUE	0.370152	TRUE	3	21	Amp		0.989432
32	C8	FALSE	act5c>cdk8 IR	opa1	UNKNOWN	SYBR	None				1.11651			27.3062	27.3062			7.38768			-0.158997	TRUE	0.327812	TRUE	3	22	Amp		0.988816
33	C9	FALSE	act5c>cdk8 IR	rp49	UNKNOWN	SYBR	None							19.9185	19.9185							TRUE	0.288021	TRUE	3	14	Amp		0.943541
Analysis Type	Singleplex
Endogenous Control	rp49
RQ Min/Max Confidence Level	95.0
Reference Sample	act>RFP
Well	Well Position	Omit	Sample Name	Target Name	Task	Reporter	Quencher	Quantity	Quantity Mean	Quantity SD	RQ	RQ Min	RQ Max	CT	Ct Mean	Ct SD	Delta Ct	Delta Ct Mean	Delta Ct SD	Delta Ct SE	Delta Delta Ct	Automatic Ct Threshold	Ct Threshold	Automatic Baseline	Baseline Start	Baseline End	Amp Status	Comments	Cq Conf
28	C4	FALSE	act5c>RFP	marf	UNKNOWN	SYBR	None				1			27.0856	27.0856			4.74242			0	TRUE	0.366345	TRUE	3	21	Amp		0.984601
29	C5	FALSE	act5c>RFP	opa1	UNKNOWN	SYBR	None				1			27.3632	27.3632			5.02003			0	TRUE	0.298463	TRUE	3	21	Amp		0.98691
30	C6	FALSE	act5c>RFP	rp49	UNKNOWN	SYBR	None							20.3648	20.3648							TRUE	0.32147	TRUE	3	14	Amp		0.972019
33	D4	FALSE	act5c>cdk8 IR	marf	UNKNOWN	SYBR	None				1.12876			26.9029	26.9029			4.56768			-0.17474	TRUE	0.366345	TRUE	3	21	Amp		0.989375
34	D5	FALSE	act5c>cdk8 IR	opa1	UNKNOWN	SYBR	None				1.27286			27.0072	27.0072			4.67195			-0.348074	TRUE	0.298463	TRUE	3	21	Amp		0.987707
35	D6	FALSE	act5c>cdk8 IR	rp49	UNKNOWN	SYBR	None							19.7448	19.7448							TRUE	0.32147	TRUE	3	13	Amp		0.960075
Analysis Type	Singleplex
Endogenous Control	rp49
RQ Min/Max Confidence Level	95.0
Reference Sample	act>RFP
Well	Well Position	Omit	Sample Name	Target Name	Task	Reporter	Quencher	Quantity	Quantity Mean	Quantity SD	RQ	RQ Min	RQ Max	CT	Ct Mean	Ct SD	Delta Ct	Delta Ct Mean	Delta Ct SD	Delta Ct SE	Delta Delta Ct	Automatic Ct Threshold	Ct Threshold	Automatic Baseline	Baseline Start	Baseline End	Amp Status	Comments	Cq Conf
51	E3	FALSE	ctrl 4	cdk8	UNKNOWN	SYBR	None				1			27.6548	27.6548			7.82494			0	TRUE	0.04	TRUE	3	24	Amp		0.989271
52	E4	FALSE	ctrl 4	drp1	UNKNOWN	SYBR	None				1			25.917	25.917			6.0872			0	TRUE	0.04	TRUE	3	23	Amp		0.965104
53	E5	FALSE	ctrl 4	rp49	UNKNOWN	SYBR	None							19.8298	19.8298							TRUE	0.04	TRUE	3	17	Amp		0.962358
54	E6	FALSE	cdk8 rnai 4	cdk8	UNKNOWN	SYBR	None				0.27716			29.6318	29.6318			9.67615			1.85121	TRUE	0.04	TRUE	3	26	Amp		0.988942
55	E7	FALSE	cdk8 rnai 4	drp1	UNKNOWN	SYBR	None				1.18687			25.7957	25.7957			5.84005			-0.247158	TRUE	0.04	TRUE	3	23	Amp		0.975598
56	E8	FALSE	cdk8 rnai 4	rp49	UNKNOWN	SYBR	None							19.9556	19.9556							TRUE	0.04	TRUE	3	17	Amp		0.959099
Analysis Type	Singleplex
Endogenous Control	rp49
RQ Min/Max Confidence Level	95.0
Reference Sample	ctrl 4
Well	Well Position	Omit	Sample Name	Target Name	Task	Reporter	Quencher	Quantity	Quantity Mean	Quantity SD	RQ	RQ Min	RQ Max	CT	Ct Mean	Ct SD	Delta Ct	Delta Ct Mean	Delta Ct SD	Delta Ct SE	Delta Delta Ct	Automatic Ct Threshold	Ct Threshold	Automatic Baseline	Baseline Start	Baseline End	Amp Status	Comments	Cq Conf
63	F3	FALSE	ctrl 5	cdk8	UNKNOWN	SYBR	None				1			28.5862	28.5862			7.87584			0	TRUE	0.04	TRUE	3	25	Amp		0.989873
64	F4	FALSE	ctrl 5	drp1	UNKNOWN	SYBR	None				1			26.5797	26.5797			5.86934			0	TRUE	0.04	TRUE	3	23	Amp		0.966622
65	F5	FALSE	ctrl 5	rp49	UNKNOWN	SYBR	None							20.7103	20.7103							TRUE	0.04	TRUE	3	17	Amp		0.951963
66	F6	FALSE	cdk8 rnai 5	cdk8	UNKNOWN	SYBR	None				0.319648			30.1303	30.1303			9.52128			1.64544	TRUE	0.04	TRUE	3	27	Amp		0.985487
67	F7	FALSE	cdk8 rnai 5	drp1	UNKNOWN	SYBR	None				1.29751			26.1026	26.1026			5.4936			-0.375744	TRUE	0.04	TRUE	3	23	Amp		0.968587
68	F8	FALSE	cdk8 rnai 5	rp49	UNKNOWN	SYBR	None							20.609	20.609							TRUE	0.04	TRUE	3	17	Amp		0.978831
Analysis Type	Singleplex
Endogenous Control	rp49
RQ Min/Max Confidence Level	95.0
Reference Sample	ctrl 5
Well	Well Position	Omit	Sample Name	Target Name	Task	Reporter	Quencher	Quantity	Quantity Mean	Quantity SD	RQ	RQ Min	RQ Max	CT	Ct Mean	Ct SD	Delta Ct	Delta Ct Mean	Delta Ct SD	Delta Ct SE	Delta Delta Ct	Automatic Ct Threshold	Ct Threshold	Automatic Baseline	Baseline Start	Baseline End	Amp Status	Comments	Cq Conf
15	B3	FALSE	ctrl 1	cdk8	UNKNOWN	SYBR	None				1			28.4705	28.4705			7.86096			0	TRUE	0.04	TRUE	3	25	Amp		0.990629
16	B4	FALSE	ctrl 1	drp1	UNKNOWN	SYBR	None				1			26.5563	26.5563			5.9467			0	TRUE	0.04	TRUE	3	23	Amp		0.965581
17	B5	FALSE	ctrl 1	rp49	UNKNOWN	SYBR	None							20.6096	20.6096							TRUE	0.04	TRUE	3	17	Amp		0.966937
18	B6	FALSE	cdk8 rnai 1	cdk8	UNKNOWN	SYBR	None				0.228869			30.4622	30.4622			9.98836			2.1274	TRUE	0.04	TRUE	3	27	Amp		0.987684
19	B7	FALSE	cdk8 rnai 1	drp1	UNKNOWN	SYBR	None				1.2504			26.0981	26.0981			5.62431			-0.322386	TRUE	0.04	TRUE	3	23	Amp		0.966008
20	B8	FALSE	cdk8 rnai 1	rp49	UNKNOWN	SYBR	None							20.4738	20.4738							TRUE	0.04	TRUE	3	17	Amp		0.977859
Analysis Type	Singleplex
Endogenous Control	rp49
RQ Min/Max Confidence Level	95.0
Reference Sample	ctrl 1
