# Supplementary material for: Cdk8/CDK19 promotes mitochondrial fission through Drp1 phosphorylation and can phenotypically suppress pink1 deficiency in Drosophila
Source: Nat Commun. 2024 Apr 18;15:3326. doi: 10.1038/s41467-024-47623-8 (PMC11026413; doi:10.1038/s41467-024-47623-8)
Supplement: Supplementary file 3 — Source data [file 41467_2024_47623_MOESM3_ESM.zip › Source data Fig. S4.xlsx]

## Sheet: Fig S4b
Fig. S4b source data
	DHE staining
		elav>Luciferase RNAi	elav>Cdk8 RNAi	elav>Cdk8 RNAi;CDK19
		118.964	140.874	132.481
		93.171	115.743	132.661
		134.918	151.734	150.789
		62.753	148.849	101.735
		102.229	169.634	158.852
		147.083	153.11	159.261
			150.24	141.229
			179.012	57.801
			169.028
			131.135

## Sheet: Fig S4g
Fig. S6g source data
White RNAi	Cdk8 RNAi (III)	Cdk8	Cdk8 3xHA
321.37	474.7	188.417	297.445
326.969	378.01	189.458	231.332
325.781	458.113	163.15	269.269
347.736	596.86	158.395	204.569
290.262	503.203	186.245	222.022
445.902	417.587	299.057	396.632
375.924	382.723	261.329	427.312
463.309	406.997	213.289	421.993
231.58	413.601	274.395	503.951
432.924	434.596	196.58	332.831
190.694	417.724	270.471	162.334
187.767	474.368	210.794	140.907
171.467	450.926	236.757	149.706
199.267	449.826	228.784	199.96
168.065	594.316	201.799	175.625
187.057	525.677	370.116	294.497
84.361	552.743	339.242	229.294
120.919	483.505	353.925	266.465
208.451	432.785	320.579	302.641
88.492	496.747	258.314	398.851
382.519	660.853	357.662	201.252
178.207	575.856	357.14	165.365
192.456	607.82	478.594	186.413
344.254	539.876	509.06	181.276
180.128	533.121	374.11	131.801
560.21	475.632	310.476	235.207
670.483	390.514	513.094	288.359
627.042	302.128	377.291	364.236
338.913	340.702	555.973	324.943
614.109	284.207	396.587	325.831
520.628	727.278	388.664	191.774
449.312	662.865	351.12	167.555
338.858	630.362	430.028	239.582
276.431	546.63	511.781	212.124
413.717	549.541	431.742	177.564
518.368	617.184	280.982	282.224
476.521	641.345	413.807	246.771
497.57	633.601	311.952	239.98
327.473	490.987	346.177	179.785
345.598	493.623	375.269	222.393
