# Supplementary material for: Cdk8/CDK19 promotes mitochondrial fission through Drp1 phosphorylation and can phenotypically suppress pink1 deficiency in Drosophila
Source: Nat Commun. 2024 Apr 18;15:3326. doi: 10.1038/s41467-024-47623-8 (PMC11026413; doi:10.1038/s41467-024-47623-8)
Supplement: Supplementary file 3 — Source data [file 41467_2024_47623_MOESM3_ESM.zip › Source data Fig. S5.xlsx]

## Sheet: Fig S4c
Fig. S4c source data
Off-transient					Amplitude
	elav>control RNAi	elav>Cdk8 RNAi				elav>control RNAi	elav>Cdk8 RNAi
	2	0.5				20	19
	3	0.2				21	20
	2	0.2				22	20
	1.7	0.1				21.5	21
	3.5	0.3				15	19
	3	0				21	18
	2.5	0.1

## Sheet: Fig S4e
Fig. S4e source data
	p-DRP S616/actin
		elav>control RNAi	elav>Cdk8 RNAi
		1	0.80621
		1	0.739397
		1	0.698694
