# Supplementary material for: Cdk8/CDK19 promotes mitochondrial fission through Drp1 phosphorylation and can phenotypically suppress pink1 deficiency in Drosophila
Source: Nat Commun. 2024 Apr 18;15:3326. doi: 10.1038/s41467-024-47623-8 (PMC11026413; doi:10.1038/s41467-024-47623-8)
Supplement: Supplementary file 3 — Source data [file 41467_2024_47623_MOESM3_ESM.zip › Source data Fig. S7.xlsx]

## Sheet: Sfig.5a
Source data for Fig. S5a
uncropped blots

## Sheet: Sfig.5b
Source data for Fig. S5b
