# Supplementary material for: Cdk8/CDK19 promotes mitochondrial fission through Drp1 phosphorylation and can phenotypically suppress pink1 deficiency in Drosophila
Source: Nat Commun. 2024 Apr 18;15:3326. doi: 10.1038/s41467-024-47623-8 (PMC11026413; doi:10.1038/s41467-024-47623-8)
Supplement: Supplementary file 3 — Source data [file 41467_2024_47623_MOESM3_ESM.zip › Source data Fig. S8.xlsx]

## Sheet: Fig S8a
Fig. S8a source data
total number	FM7/Y; w1118	Pink1 B9/Y; w1118	Pink1 B9/Y; hPINK1	Pink1 B9/Y; Cdk8 ORF				FM7/Y; RFP	pink1 B9/Y; RFP	pink1 B9/Y; hPINK1	pink1 B9/Y; Cdk8
	26	33	30	41				0	93.9394	0	0.585366
	29	29	28	23				0	86.2069	0	0.521739
	24	14	25	22				0	100	0	0.636364
total	79	76	83	86
							Average	0	93.3821	0	58.1156
							STDEV	0	6.91342	0	5.74281
total number of indentation	FM7/Y; w1118	Pink1 B9/Y; w1118	Pink1 B9/Y; hPINK1	Pink1 B9/Y; Cdk8 ORF			No Ind	100	6.6179	100	41.8844
	0	31	0	24
	0	25	0	12
	0	14	0	14
total	0	70	0	50

## Sheet: Fig S8b
Fig. S8b source data
	pink1[B9]; RFP (16)					pink1[B9]; hPINK1 (20)					pink1[B9]; Cdk8 (23)
	Trial 1	Trial 2	Trial 3	Trial 4	Avg	Trial 1	Trial 2	Trial 3	Trial 4	Avg	Trial 1	Trial 2	Trial 3	Trial 4	Avg			pink1[B9]; RFP (16)	pink1[B9]; hPINK1 (20)	pink1[B9]; Cdk8 (23)
0 -- 1 cm	10	14	9	11	11	0	1	1	1	0.75	4	3	2	7	4		0 -- 1 cm	68.75	3.75	17.3913
1 -- 2 cm	2	0	2	1	1.25	2	1	0	0	0.75	0	0	2	3	1.25		1 -- 2 cm	7.8125	3.75	5.43478
2 -- 3 cm	0	0	0	1	0.25	0	2	1	0	0.75	2	3	3	2	2.5		2 -- 3 cm	1.5625	3.75	10.8696
3 --4 cm	0	0	0	1	0.25	1	0	0	0	0.25	1	2	1	0	1		3 --4 cm	1.5625	1.25	4.34783
4 -- 5 cm	0	2	0	0	0.5	1	1	1	1	1	1	1	2	1	1.25		4 -- 5 cm	3.125	5	5.43478
≧ 5 cm	4	0	5	2	2.75	16	15	17	18	16.5	15	14	13	10	13		≧ 5 cm	17.1875	82.5	56.5217
	pink1[B9]; RFP (34)					pink1[B9]; hPINK1 (30)					pink1[B9]; Cdk8 (43)
	Trial 1	Trial 2	Trial 3	Trial 4	Avg	Trial 1	Trial 2	Trial 3	Trial 4	Avg	Trial 1	Trial 2	Trial 3	Trial 4	Avg			pink1[B9]; RFP (34)	pink1[B9]; hPINK1 (30)	pink1[B9]; Cdk8 (43)
0 -- 1 cm	20	20	21	22	20.75	0	3	2	1	1.5	5	4	3	5	4.25		0-1 cm	61.0294	5	9.88372
1 -- 2 cm	4	6	3	4	4.25	1	0	0	1	0.5	3	1	4	4	3		1-2 cm	12.5	1.66667	6.97674
2 -- 3 cm	2	0	1	2	1.25	0	0	1	0	0.25	4	5	4	2	3.75		2-3 cm	3.67647	0.833333	8.72093
3 --4 cm	1	1	2	2	1.5	0	2	0	0	0.5	3	3	1	6	3.25		3-4 cm	4.41176	1.66667	7.55814
4 -- 5 cm	1	3	3	1	2	1	1	0	0	0.5	1	6	3	4	3.5		4-5 cm	5.88235	1.66667	8.13953
≧ 5 cm	6	4	4	3	4.25	28	24	27	28	26.75	27	24	28	22	25.25		≧5 cm	12.5	89.1667	58.7209
	pink1[B9]; RFP (28)					pink1[B9]; hPINK1 (22)					pink1[B9]; Cdk8 (23)
	Trial 1	Trial 2	Trial 3	Trial 4	Avg	Trial 1	Trial 2	Trial 3	Trial 4	Avg	Trial 1	Trial 2	Trial 3	Trial 4	Avg			pink1[B9]; RFP (28)	pink1[B9]; hPINK1 (22)	pink1[B9]; Cdk8 (23)
0-1 cm	24	22	17	18	20.25	0	1	1	0	0.5	8	7	8	9	8		0-1 cm	72.3214	2.27273	34.7826
1-2 cm	1	2	2	2	1.75	0	0	0	0	0	2	2	2	2	2		1-2 cm	6.25	0	8.69565
2-3 cm	0	0	1	3	1	0	0	0	0	0	1	4	1	0	1.5		2-3 cm	3.57143	0	6.52174
3-4 cm	0	0	1	1	0.5	0	1	0	0	0.25	0	0	2	1	0.75		3-4 cm	1.78571	1.13636	3.26087
4-5 cm	2	1	0	0	0.75	3	1	0	2	1.5	3	0	0	1	1		4-5 cm	2.67857	6.81818	4.34783
≧5 cm	1	3	7	4	3.75	19	19	21	20	19.75	9	10	10	10	9.75		≧5 cm	13.3929	89.7727	42.3913
	pink1[B9]; RFP (78)					pink1[B9]; hPINK1 (72)					pink1[B9]; Cdk8 (89)
	Trial 1	Trial 2	Trial 3	Trial 4	Avg	Trial 1	Trial 2	Trial 3	Trial 4	Avg	Trial 1	Trial 2	Trial 3	Trial 4	Avg			pink1[B9]; RFP (78)	pink1[B9]; hPINK1 (72)	pink1[B9]; Cdk8 (89)
0-1 cm	54	56	47	51	52	0	5	4	2	2.75	17	14	13	21	16.25		0-1 cm	66.6667	3.81944	18.2584
1-2 cm	7	8	7	7	7.25	3	1	0	1	1.25	5	3	8	9	6.25		1-2 cm	9.29487	1.73611	7.02247
2-3 cm	2	0	2	6	2.5	0	2	2	0	1	7	12	8	4	7.75		2-3 cm	3.20513	1.38889	8.70787
3-4 cm	1	1	3	4	2.25	1	3	0	0	1	4	5	4	7	5		3-4 cm	2.88462	1.38889	5.61798
4-5 cm	3	6	3	1	3.25	5	3	1	3	3	5	7	5	6	5.75		4-5 cm	4.16667	4.16667	6.46067
≧5 cm	11	7	16	9	10.75	63	58	65	66	63	51	48	51	42	48		≧5 cm	13.7821	87.5	53.9326
	pink1[B9]; RFP (78)	pink1[B9]; hPINK1 (72)	pink1[B9]; Cdk8 (89)
	17.1875	82.5	56.5217
	12.5	89.1667	58.7209
	13.3929	89.7727	42.3913
Average	14.3601	87.1465	52.5447
SD	0.930308	1.37512	8.24514

## Sheet: Fig S8g
Fig. S8g source data
FM7/Y	pink1B9/Y	pink1B9/Y; hPINK1	pink1B9/Y; Cdk8	Blank		FM7/Y	pink1B9/Y	pink1B9/Y; hPINK1	pink1B9/Y; Cdk8
1.932	2.508	1.543	1.98	0.972	Replicate_1	0.96	1.536	0.571	1.008
2.176	2.564	1.467	1.955	0.8		1.376	1.764	0.667	1.155
2.057	2.56	1.708	1.907	0.997		1.06	1.563	0.711	0.91
2.092	2.709	1.69	2.172	1.05	Replicate_2	1.042	1.659	0.64	1.122
2.602	3.072	2.018	2.419	1.121		1.481	1.951	0.897	1.298
2.674	2.781	2.324	2.586	1.231		1.443	1.55	1.093	1.355
2.69	3.017	2.205	2.766	1.227	Replicate_3	1.463	1.79	0.978	1.539
2.451	3.334	2.071	2.681	1.207		1.244	2.127	0.864	1.474
2.386	3.022	1.971	2.839	1.01		1.376	2.012	0.961	1.829
FM7/Y	pink1B9/Y	pink1B9/Y; hPINK1	pink1B9/Y; Cdk8
0.96	1.536	0.571	1.008
1.376	1.764	0.667	1.155
1.06	1.563	0.711	0.91
1.042	1.659	0.64	1.122
1.481	1.951	0.897	1.298
1.443	1.55	1.093	1.355
1.463	1.79	0.978	1.539
1.244	2.127	0.864	1.474
1.376	2.012	0.961	1.829
